# Supplementary material for: Application of the digital annealer unit in optimizing chemical reaction conditions for enhanced production yields
Source: J Cheminform. 2025 Jul 14;17:105. doi: 10.1186/s13321-025-01043-y (PMC12261849; doi:10.1186/s13321-025-01043-y)
Supplement: Supplementary file 1 [file 13321_2025_1043_MOESM1_ESM.txt]

3739
4036
10518
10703
10706
10730
10979
11012
11246
11805
11827
11857
11863
12020
13263
13569
14678
14755
14772
14889
15687
15725
15767
15768
15831
17183
17309
29749
31750
31751
32446
32447
32450
32462
32468
32542
32631
33170
33179
33255
37495
40009
40032
49073
74633
74666
74674
74678
74679
74685
74697
82329
142004
142026
151535
315570
528506
528522
576741
576770
576775
579871
590595
590619
596524
601932
601973
602345
602347
621420
667812
668142
668331
668355
668362
668462
668464
668465
669324
669444
679958
679994
684447
686715
687944
706312
706565
706708
706709
708523
711785
713226
730380
738417
763246
776608
777878
795031
871546
876184
876590
906119
944699
1285228
1285796
1287279
1313359
1457318
1457343
1457397
1460374
1480760
1480866
1488929
1491961
1513361
1527161
1530712
1531056
1532708
1544396
1559845
1652229
1710535
1788869
2407660
2407792
2725942
2961452
2961453
2961467
2965123
3561171
3573475
3747491
3924519
3947540
3990297
4026315
4145555
4147689
4147690
4147691
4147695
4240337
4266048
4321841
4414474
4414598
4414599
4433278
4434243
4437677
4441651
4441652
4507262
4507263
4507900
4507910
4507932
4507934
4510043
4514642
4531066
4531068
4531069
4716508
4732881
4732882
4739603
4756772
4757047
4757105
4757349
4757350
4757356
4785393
4785396
4789842
4789845
4813448
4813454
4813476
4813567
4813582
4813589
4814168
4814752
4814755
4815763
4815772
4820322
4828213
4828247
4828248
4828255
4828262
4828565
4829760
4830197
4834536
4836492
4855329
4855331
4855333
4855875
4855877
4856091
4878972
4881546
4886215
4889231
4894625
4922105
4922229
4923034
4932765
4934018
4948351
4948352
4949674
4949681
4977260
4977292
4977299
4977665
4977666
4977783
4977791
4977804
4977816
4979347
4990928
4991582
5003101
5003103
5005533
5005534
5005535
5007520
5015917
5015935
5015950
5063999
5083238
5083240
5083351
5083356
5084225
5084245
5105703
5107032
5112127
5140358
5182936
5183387
5183431
5183514
5183909
5184121
5185083
5185090
5209405
5211342
5211343
5211344
5211347
5215302
5215303
5217737
5219565
5254279
5254280
5254540
5254898
5254904
5254928
5255555
5275994
5278123
5283147
5287496
5313511
5313533
5313536
5313537
5313538
5313540
5313541
5313542
5313555
5313941
5313978
5314034
5314035
5314522
5314554
5314643
5315683
5323029
5328696
5330229
5330821
5330822
5333018
5333184
5335622
5335623
5337662
5339047
5339074
5339077
5339078
5339080
5339440
8519398
8519867
8533807
8533830
8542866
8557744
8557902
8564414
8564419
8564420
8565074
8570868
8574198
8579092
8579170
8606390
8609815
8609818
8611019
8616253
8618029
8628672
8636891
8638464
8664692
8664934
8672729
8672730
8672733
8672914
8676059
8683204
8692455
8705383
8705385
8705386
8709652
8736809
8736810
8736817
8738713
8739688
8759126
8762921
8763595
8766634
8768252
8769615
8772580
8772783
8799829
8801852
8804162
8813355
8816619
8817035
8820430
8820439
8822674
8822686
8827935
8830001
8831011
8835605
8840275
8862117
8862118
8863023
8863069
8864419
8866250
8866251
8866255
8866269
8866270
8881042
8881043
8892473
8894205
8894207
8926589
8928601
8928713
8928772
8929543
8929637
8930383
8930389
8931778
8933584
8935667
8939731
8939834
8940281
8940353
8940604
8941681
8941724
8941788
8941901
8949079
8949080
8955043
8958310
8958436
8961041
8961111
8989428
8989433
8989757
8989911
8989921
9012575
9014673
9027877
9057487
9057899
9057903
9057915
9058541
9058542
9059545
9060943
9062570
9077343
9077396
9079015
9079016
9079895
9079896
9079900
9079914
9083241
9086203
9086306
9086311
9086772
9086773
9095683
9118024
9118467
9118468
9118472
9118476
9118613
9118695
9119286
9119646
9120175
9120184
9122404
9136895
9147116
9147128
9147129
9151226
9151233
9151243
9151250
9176564
9176860
9176937
9177171
9177505
9177514
9184226
9186040
9186043
9186045
9188739
9189268
9190698
9196428
9196743
9200464
9200465
9200469
9202234
9202237
9202249
9202250
9202251
9202426
9205461
9205473
9205486
9205487
9205488
9205492
9205495
9205588
9209618
9209634
9209645
9209647
9235951
9235969
9236078
9236081
9236097
9237124
9237339
9237565
9237690
9239748
9242438
9242787
9246268
9248129
9249142
9257565
9257566
9260512
9260857
9263967
9266632
9266634
9266638
9266639
9266820
9266869
9266870
9268278
9268298
9268682
9268897
9268898
9269805
9293801
9293802
9293808
9293831
9293834
9294430
9294456
9294725
9294734
9294833
9294854
9294855
9297049
9299385
9299857
9309901
9322510
9330142
9330297
9330935
9334290
9340392
9348411
9377250
9377705
9377820
9378646
9378770
9379136
9385764
9390112
9390753
9390838
9391237
9391821
9393674
9401949
9402473
9403210
9403216
9408107
9408167
9410296
9410301
9410306
9414925
9419217
9444095
9444385
9444386
9444506
9444519
9445382
9456169
9466506
9466516
9466517
9466521
9468683
9468685
9470418
9476318
9476482
9476493
9504845
9505411
9505756
9506677
9507574
9507874
9508077
9509940
9510276
9517525
9519600
9521024
9521030
9524469
9536160
9543323
9575980
9576075
9576739
9576960
9577085
9583074
9586608
9587100
9588257
9588488
9589649
9595163
9595686
9595690
9596674
9606310
9632833
9632836
9634015
9638108
9640793
9650930
9650931
9650932
9651390
9651391
9651392
9653442
9653443
9654379
9654380
9659380
9659761
9662199
9664139
9667369
9671701
9672461
9675587
9675642
9675645
9675660
9679701
9682162
9686149
9712818
9729210
9730608
9730722
9736734
9739803
9740051
9761354
9761554
9761555
9761581
9761606
9763083
9763177
9763187
9763212
9763219
9763220
9763222
9763240
9763241
9763244
9763834
9764430
9764432
9764433
9764434
9769901
9771224
9777989
9777991
9778821
9778834
9787264
9799708
9799978
9799980
9799982
9801746
9801750
9801765
9804471
9810355
9810358
9810359
9810361
9810449
9812942
9812943
9815077
9820045
9820234
9820236
9820237
9820238
9820239
9822368
9848477
9863733
9868791
9868931
9868932
9868933
9870864
9870988
9870989
9870990
9875264
9876161
9889325
9891362
9898763
9932274
9932277
9932305
9932310
9932316
9932318
9932560
9932920
9933594
9933598
9933733
9934379
9934604
9934606
9936552
9937466
9937832
9939490
9939492
9939514
9939598
9939620
9939635
9942176
9942215
9942539
9942836
9948014
9948055
9948122
9948148
9948164
9948183
9948359
9948968
9948981
9948987
9949005
9949040
9949084
9949318
9949886
9949999
9950084
9950431
9950997
9951040
9951097
9951136
9952377
9954063
9961297
9963479
9963490
9963491
9965086
9965152
9965160
9969014
9969778
9969781
9969782
9969783
9969787
9969871
9971607
9974330
9974343
9974449
9974453
9974632
9974953
9974957
9978057
9978061
9978062
9978268
9980037
9980040
9980060
9982258
9982618
9985153
9985154
9985155
10018003
10018027
10018028
10018042
10018786
10019307
10019995
10020611
10023202
10023244
10023249
10034719
10046549
10046638
10046639
10047305
10049283
10050150
10050152
10054573
10054579
10054604
10054610
10054611
10054615
10056799
10059261
10059346
10059347
10059349
10059352
10060645
10062981
10063006
10063008
10063009
10063010
10063171
10068061
10068062
10068063
10068988
10077617
10080333
10080414
10080434
10101824
10102486
10102489
10102640
10102641
10102644
10102645
10103103
10106010
10106011
10107197
10110817
10112746
10112747
10112748
10123456
10124105
10129423
10131404
10131419
10133165
10139158
10141587
10141662
10141674
10141682
10141683
10142013
10142428
10143088
10144606
10144607
10144608
10144614
10144615
10145252
10145585
10147722
10153571
10159521
10159584
10159803
10159805
10173846
10173847
10184190
10188113
10199048
10214752
10219149
10229175
10234715
10234718
10242408
10242738
10242841
10243106
10243703
10248101
10271790
10271809
10271818
10274049
10276952
10279061
10286895
10287638
10287640
10287641
10289561
10289620
10290938
10293616
10303709
10308246
10309574
10309601
10313729
10318510
10318526
10320461
10322700
10322701
10322702
10323123
10325061
10325065
10325210
10326286
10339944
10339973
10339980
10340069
10356373
10377427
10385902
10386281
10386787
10386789
10392458
10392474
10395927
10399085
10399153
10400436
10407383
10413785
10414310
10419423
10422121
10422124
10422127
10424884
10427969
10427983
10431344
10431384
10431448
10435757
10441948
10441949
10441950
10441951
10447791
10455372
10455382
10455428
10455437
10457716
10457905
10462979
10473960
10488276
10488754
10491908
10495969
10497983
10497985
10501314
10501317
10502170
10502171
10502440
10502441
10504778
10504779
10504780
10521161
10523597
10529088
10530018
10530048
10532550
10535761
10535857
10535864
10540563
10580376
10580381
10622214
10653089
10670042
10670054
10724027
10724062
10759287
10785500
10847366
10847380
10866003
10895251
11001554
11013857
11013858
11013859
11013860
11013861
11013862
11016228
11016230
11032693
11032694
11033280
11040118
11040119
11040120
11040121
11040122
11040123
11040124
11040125
11040126
11040128
11040129
11040130
11040132
11040133
11045400
11045401
11045402
11045403
11045404
11045405
11061164
11070081
11070083
11070084
11070086
11070087
11070088
11070089
11070090
11071112
11071113
11079913
11079916
11085833
11087016
11087017
11087018
11087022
11087023
11087024
11087027
11087381
11090785
11092606
11092608
11092624
11092653
11092654
11095454
11095457
11101824
11109309
11109310
11109311
11109312
11109313
11109315
11109317
11109318
11109319
11109320
11109321
11111677
11111678
11111679
11111681
11111684
11111689
11111690
11117286
11117288
11117290
11121354
11121355
11121356
11121357
11123781
11125829
11133438
11133439
11133441
11133442
11133443
11133445
11133448
11133449
11134727
11137451
11147227
11147228
11147534
11161120
11168653
11168689
11174245
11175747
11175748
11175749
11175751
11175752
11175753
11175755
11175756
11175757
11178404
11178405
11178406
11178407
11178409
11178411
11182565
11183950
11183951
11187153
11187154
11187155
11187156
11187158
11187159
11187160
11187161
11187164
11187165
11187166
11187167
11194457
11194462
11194465
11200770
11200917
11207254
11208053
11208055
11211308
11217107
11217124
11217125
11225164
11225165
11225166
11225167
11225195
11225196
11235539
11235547
11235548
11235549
11235550
11235551
11235552
11235554
11235555
11235578
11235579
11235583
11235584
11235585
11235586
11235588
11235589
11235590
11235591
11235592
11235593
11235594
11235601
11235602
11235603
11235604
11235605
11235606
11235607
11235610
11235611
11235612
11235614
11239757
11239758
11239763
11239764
11239765
11239766
11239767
11239768
11240119
11240120
11240134
11243682
11243683
11243685
11243686
11255627
11260410
11266792
11274426
11278546
11278560
11281047
11281048
11281062
11282589
22826786
22829137
22865751
23051123
23059772
23136414
23136415
23136416
23137468
23147204
23224287
23229927
23309048
23309419
23310076
23310199
23318553
23319026
23483236
23495209
23500656
23568297
23659285
23659510
23749771
23755146
23827959
23830938
23834432
23834804
23922035
23923459
23925555
23997281
24270454
24287356
24713640
24789851
24796258
24797403
24798926
24798927
24802110
24803450
24804381
24810863
24810866
24810886
24810894
24810898
24810908
24876196
24879942
24883458
25587556
25589978
25589980
25591204
25591819
25594931
25594996
25594997
25594998
25596180
25597159
25598145
25603327
25667183
25675048
25695132
25752680
25753810
25754203
25756083
25756503
25756510
25756727
25757452
25759901
25763374
25833473
25836308
25836309
25837581
25845241
25848057
25851249
25897520
25902295
25904032
25905237
25912886
25913806
25923768
25931532
25931600
25931603
25932163
25932165
25935725
25935726
25935727
25935728
25935729
25935730
25935731
25935732
25935733
25935734
25935735
25935742
25936008
25936013
25936014
25936016
25937118
25947131
25947138
25947140
25947155
25949916
25949919
25953521
25953522
25955748
25960011
25960013
25960015
25989038
25989042
25989043
25989046
25989372
25989373
25996505
25999020
25999021
25999024
25999026
25999027
25999028
25999031
25999032
25999033
25999035
25999036
25999038
25999039
25999040
26005421
26005437
26005438
26005440
26005441
26010987
26040158
26040159
26040161
26040162
26040163
26040164
26040165
26040167
26040168
26040170
26040172
26040175
26040176
26051567
26051568
26051569
26051571
26051573
26051577
27744498
27744499
27744500
27761480
27770120
27776054
27785142
27790029
27796635
27803516
27812555
27812567
27812575
27850538
27852397
27860578
27866805
27866816
27866820
27916563
27926062
27926064
27944640
27960386
27965061
27965064
27966333
27968903
27968906
27968942
27968956
27973813
27977411
27979745
27979843
27980484
27984225
28009212
28009219
28009228
28009230
28009608
28014543
28018402
28018403
28018585
28018590
28029484
28029525
28029540
28043162
28043166
28095220
28095222
28113924
28121526
28129678
28133426
28135990
28136000
28136009
28141107
28160580
28160581
28160582
28160583
28160584
28160585
28160586
28160588
28160589
28160590
28160592
28160593
28160594
28160595
28160600
28160602
28160603
28160604
28160606
28160610
28160611
28160616
28160618
28168814
28168815
28168817
28168818
28168819
28168840
28168841
28169387
28169722
28183877
28183878
28188920
28196360
28196361
28196362
28196364
28196367
28196372
28196375
28196877
28196878
28196880
28196902
28196903
28196906
28196907
28196908
28196909
28196911
28196912
28196916
28197452
28197453
28197457
28197459
28197462
28199124
28199125
28199126
28199127
28199129
28199130
28199131
28199132
28199134
28199138
28199140
28199141
28199142
28199143
28204808
28207480
28209349
28209350
28209351
28209352
28209353
28209354
28209355
28209356
28209357
28209358
28209360
28209361
28209362
28209364
28209365
28209366
28211234
28211236
28213015
28213027
28213061
28215040
28215906
28220771
28220831
28220832
28220833
28220835
28229981
28229982
28229999
28231223
28231224
28231225
28231226
28231227
28231229
28231230
28231231
28231232
28231233
28231234
28231235
28231236
28231908
28232256
28232259
28261518
28263975
28263991
28311429
28311431
28311432
28313217
28313231
28315711
28315721
28331306
28338136
28338137
28338138
28338139
28338140
28338141
28338156
28338158
28338161
28338162
28341890
28345598
28345600
28374378
28374379
28380368
28380392
28394728
28397885
28410380
28410384
28423679
28450449
28451754
28476288
28476289
28476290
28476291
28476292
28476294
28476295
28476296
28476297
28476298
28481338
28482093
28488567
28509788
28515015
28524134
28524135
28527373
28542994
28542995
28542996
28542997
28543006
28543011
28543012
28551092
28551112
28555500
28555586
28557887
28593969
28595867
28601880
28601881
28601882
28601883
28601884
28601885
28601888
28601889
28621766
28621767
28642558
28642559
28642560
28642561
28642562
28642563
28642564
28642565
28642566
28642567
28651732
28658243
28660102
28662379
28681981
28694074
28694075
28694076
28706069
28706071
28708310
28713565
28724560
28724561
28728568
28732772
28733315
28739774
28761785
28763407
28763408
28771842
28771843
28771844
28784583
28793432
28810986
28810990
28810998
28815484
28831799
28849780
28858692
28860924
28873190
28873191
28873192
28873193
28873194
28873195
28873196
28873198
28893863
28893882
28893883
28893885
28893886
28893887
28893888
28893889
28893891
28893892
28893893
28894390
28894391
28894392
28894393
28894394
28894397
28894398
28894399
28894400
28894401
28894403
28894405
28894406
28894407
28895038
28914197
28914198
28914199
28915493
28915494
28915495
28915496
28936730
28939554
28941741
28941747
28941748
28941814
28950391
28950404
28953958
28958772
28958773
28958774
28958775
28958776
28958777
28958778
28958779
28958781
28958783
28958784
28958786
28958787
28958793
28958794
28959472
28986845
29010530
29038306
29038307
29038308
29038309
29038310
29038311
29048404
29048405
29048409
29048416
29048417
29048418
29048420
29048422
29054882
29059710
29059711
29059732
29059743
29059744
29059762
29059770
29059776
29059777
29060440
29077147
29077151
29077152
29077241
29077244
29078700
29082445
29093035
29110386
29110399
29123222
29123234
29123235
29123236
29123237
29123238
29123239
29123240
29123241
29125100
29125105
29125108
29125110
29132574
29143790
29148805
29148844
29156673
29174339
29174340
29177681
29177682
29177683
29182170
29189167
29204368
29204370
29204371
29204372
29204373
29204374
29204375
29204376
29204377
29204378
29204379
29214521
29214683
29244269
29247701
29255387
29255459
29280315
29280316
29280317
29280318
29280321
29280322
29280323
29280324
29280325
29280326
29280328
29280329
29280330
29280331
29280332
29301089
29301097
29303774
29305424
29305427
29305430
29305431
29310788
29310789
29310800
29314047
29314048
29317657
29321547
29337127
29337128
29337129
29337135
29337136
29337137
29339369
29339370
29339371
29339375
29339376
29339383
29339384
29339385
29339392
29339396
29339402
29339404
29363554
29392065
29392066
29406762
29420967
29421404
29432865
29432866
29434336
29438083
29438087
29438088
29438089
29438090
29438091
29438094
29438095
29438096
29438097
29438098
29438099
29438100
29438101
29438102
29438104
29438105
29438106
29438112
29438113
29438115
29438116
29438117
29438119
29438122
29438123
29439224
29448649
29454546
29454559
29475583
29475584
29475587
29482808
29482809
29482813
29482818
29487634
29487638
29487650
29488148
29497020
29498251
29509717
29509718
29519550
29521413
29524073
29530799
29556889
29563406
29577282
29577284
29577285
29577286
29577287
29577288
29577289
29577290
29577291
29577292
29582099
29582100
29582102
29582103
29582112
29588788
29599945
29599946
29607490
29612862
29628329
29631271
29640860
29640861
29656301
29656302
29656303
29656304
29656305
29656306
29656307
29656308
29656309
29656310
29656311
29656312
29656313
29656314
29656315
29656316
29656317
29656318
29656319
29656320
29656321
29656322
29656323
29656324
29656325
29656326
29656327
29656328
29656329
29658859
29658864
29661028
29682306
29682307
29682308
29682309
29682310
29682311
29682312
29682313
29682314
29682315
29682316
29682317
29697423
29710010
29731190
29763465
29780594
29780598
29780622
29783814
29797381
29816638
29819337
29819338
29819343
29819344
29820354
29820355
29820356
29820358
29820359
29820360
29820365
29820366
29820367
29820369
29820370
29820371
29828951
29837097
29837123
29837124
29837125
29837126
29837127
29848294
29897024
29897025
29897027
29901267
29901316
29901904
29901905
29913950
29915399
29922855
29937867
29981036
29981037
29981038
29981039
29981046
29988371
30004043
30004057
30004069
30004073
30005899
30007873
30021405
30021414
30028001
30033120
30034024
30036092
30036101
30036102
30036103
30036105
30036106
30036107
30036903
30038564
30038565
30039442
30041737
30041738
30041739
30041740
30041741
30041742
30041743
30041745
30046620
30057523
30060044
30061100
30065031
30065036
30065043
30065046
30065047
30065048
30065049
30065050
30065051
30065052
30065053
30065054
30065060
30065061
30065062
30066475
30073890
30085688
30091501
30091503
30094244
30095776
30144072
30144279
30144336
30171232
30171233
30171234
30171235
30171236
30171237
30171238
30171239
30171240
30171241
30171242
30171243
30171244
30171245
30171246
30171247
30171249
30180192
30180193
30180194
30180195
30180197
30180201
30180389
30200240
30200241
30200252
30201890
30207456
30227695
30262918
30319407
30339912
30339913
30340107
30340152
30346621
30346632
30351040
30351043
30351045
30351048
30351051
30351052
30351054
30351055
30351058
30363660
30363661
30363662
30363663
30363664
30363665
30363683
30363704
30363854
30369438
30387798
30405681
30405728
30405748
30411160
30454265
30455876
30495432
30495434
30500288
30527433
30527435
30527436
30527440
30549442
30549446
30549447
30549448
30549449
30593234
30593236
30593367
30593415
30593417
30593418
30593420
30593623
30625539
30676739
30676746
30730342
30748804
30757476
30757483
30763132
30763543
30763545
30763546
30763547
30763601
30763746
30763887
30769312
30769313
30769349
30769350
30769351
30769364
30769365
30769377
30769378
30769577
30774928
30774931
30774934
30774937
30774940
30774943
30774946
30774949
30779633
30801144
30883000
30915054
30917141
30984879
31029572
31029575
31029577
31029579
31029581
31029586
31029595
31029597
31034836
31034841
31039432
31039480
31039481
31049381
31049438
31049466
31052130
31056692
31056693
31104496
31104497
31104498
31134195
31134196
31134213
31136388
31140252
31194724
31194735
31194736
31215874
31215875
31215876
31243472
31267310
31312719
31312783
31319108
31379688
31435950
31496015
31496016
31496017
31496018
31496019
31496020
31496022
31496023
31496024
31496025
31496026
31496027
31496069
31496071
31496072
31496073
31496082
31496083
31496091
31496092
31496116
31496117
31500578
31505792
31505793
31505794
31505796
31505797
31522963
31530075
31530090
31593364
31593365
31615586
31615588
31619623
31619933
31625416
31625419
31625420
31625421
31625425
31635012
31656650
31656653
31657433
31657434
31662768
31662769
31662770
31662785
31662786
31662789
31662791
31662792
31662793
31662794
31662795
31662796
31662797
31662798
31662799
31662800
31662801
31662802
31662803
31662804
31662805
31662807
31667754
31667755
31667756
31667757
31673834
31673841
31673842
31766831
31777260
31777266
31777271
31777275
31777300
31777305
31790726
31796018
31796019
31796053
31796055
31796056
31796057
31796058
31796059
31874689
31874691
31874694
31874695
31874696
31874697
31914274
31961341
31961342
31961344
31961345
31961346
31961349
31961350
32023075
32023076
32028794
32028831
32028851
32028853
32036694
32036699
32036701
32036703
32045422
32045423
32045425
32045426
32053882
32053940
32053941
32053942
32053943
32053944
32073626
32113254
32131266
32153253
32181820
32197421
32215768
32222017
32223112
32223114
32279776
32284202
32293159
32293725
32293726
32293727
32293728
32293729
32293730
32293731
32293732
32293733
32293735
32293736
32293737
32293741
32293742
32293743
32293744
32293745
32293746
32293747
32293748
32293749
32293751
32293752
32293753
32293754
32293755
32293756
32293757
32293758
32293759
32293760
32293761
32293762
32293764
32293798
32293799
32293800
32293802
32293812
32301011
32341054
32341055
32341056
32341057
32341058
32341059
32341458
32341459
32341461
32341462
32341464
32371067
32372652
32380905
32381022
32398774
32398788
32398806
32398807
32398810
32398878
32398881
32398900
32398910
32398931
32398961
32399001
32415387
32415406
32415408
32415412
32431014
32431033
32431038
32431041
32443726
32502424
32502427
32502580
32502600
32557686
32592191
32592195
32606429
32622873
32622879
32622881
32622882
32622885
32622887
32622889
32622891
32622893
32622895
32622897
32640337
32640338
32640339
32640353
32640354
32640355
32640356
32658255
32658256
32658257
32658258
32658283
32658284
32658285
32658286
32658287
32658288
32658289
32658290
32658292
32659881
32674995
32697512
32707472
32713960
32713967
32714793
32720909
32733998
32733999
32734027
32734028
32734030
32734031
32734035
32734036
32734037
32734038
32752701
32752703
32752704
32752709
32752712
32752715
32752722
32752723
32788908
32788967
32801141
32803959
32892565
32906805
32906807
32906875
32906877
32906879
32906881
32906883
32906885
32906889
32906891
32906893
32906895
32906897
32906899
32906901
32906903
32906906
32906908
32906913
32906915
32906917
32906919
32906921
32906923
32906925
32906927
32906930
32906932
32906934
32906936
32906937
32906939
32906941
32906945
32906947
32906950
32906952
32906954
32906957
32906958
32906961
32906963
32906964
32906967
32906968
32906970
32906983
32906985
32906987
32906989
32906991
32906993
32906995
32906997
32907000
32907002
32907004
32907006
32907008
32907010
32907012
32907015
32907017
32907019
32907022
32907024
32907026
32907028
32907030
32907032
32907034
32907036
32907039
32907041
32907043
32907045
32907048
32932404
32961166
32969639
32969655
32978307
32978310
32995448
32997356
33001727
33010972
33015274
33041782
33050059
33050175
33050177
33071771
33114658
33114660
33135072
33135073
33135074
33157927
33157928
33157929
33157930
33170559
33170560
33170561
33170562
33170563
33170564
33170565
33170579
33170604
33170605
33170606
33194839
33194840
33198646
33198648
33199648
33208844
33208846
33208850
33208851
33208853
33208855
33208857
33208858
33222942
33253916
33253917
33253923
33253924
33253925
33253926
33253927
33253928
33253936
33253937
33253938
33260978
33308821
33313490
33348846
33348847
33378967
33378969
33378970
33378971
33378972
33378973
33378974
33378975
33436127
33436129
33436132
33436135
33436137
33436139
33436141
33436154
33436176
33436185
33452544
33452553
33454770
33454773
33454849
33457352
33457367
33457369
33457370
33457371
33457372
33457374
33457377
33457379
33457380
33457382
33457383
33457384
33457385
33457417
33457418
33457419
33457420
33457421
33457422
33466278
33466290
33466292
33466347
33482897
33482907
33482910
33482916
33482921
33482924
33482925
33482927
33482930
33482933
33482938
33482945
33482951
33482960
33497200
33522272
33522279
33522280
33522281
33522294
33534445
33535089
33535090
33540435
33540436
33579366
33583105
33598295
33598296
33598297
33598298
33598299
33598300
33598302
33598303
33598304
33598305
33598306
33598308
33598310
33621709
33621713
33625148
33625151
33625152
33625178
33625179
33625180
33625182
33625183
33625186
33625187
33625192
33625193
33625195
33625197
33625198
33625382
33625394
33625395
33625412
33625414
33625415
33625417
33625418
33625451
33625452
33625455
33625456
33625457
33625458
33625459
33625460
33625461
33625462
33625463
33625465
33625467
33649571
33649574
33649575
33649576
33649577
33657428
33661785
33661813
33673702
33673705
33673706
33673980
33717289
33717297
33717318
33743819
33802376
33802377
33809844
33809847
33809849
33811844
33817032
33817087
33821338
33823240
33860519
33860520
33860521
33860522
33860523
33860525
33860526
33860527
33860528
33860529
33860530
33860531
33860533
33861675
33861676
33861677
33880179
33880186
33887322
33887323
33896916
33906202
33959030
33959031
33959057
33959058
33959059
33959074
33959075
33959118
33959134
33959142
33977312
33984141
33990503
33990504
33990554
34000706
34007362
34037094
34037179
34037338
34039067
34039068
34039075
34039076
34039077
34039078
34039079
34039100
34039102
34039103
34039105
34039109
34039110
34039111
34039112
34039113
34039115
34047298
34047385
34047386
34056059
34056061
34056062
34056063
34056064
34056065
34056066
34056067
34056068
34056069
34056070
34056071
34056427
34056432
34114262
34114268
34126223
34134301
34134305
34134309
34134311
34134323
34134342
34134344
34134346
34134349
34134351
34134355
34134360
34134363
34134368
34188701
34212623
34212808
34212811
34212821
34282007
34282022
34282024
34282052
34282057
34282062
34286222
34318477
34345776
34345801
34373319
34404002
34404004
34404010
34404011
34404012
34410818
34417328
34417330
34420903
34441931
34441934
34441937
34444591
34447755
34459966
34461092
34488886
34507528
34507551
34507552
34513258
34513262
34513263
34546378
34584746
34586924
34586925
34586926
34586927
34586928
34586931
34591237
34627579
34627580
34627617
34643716
34647786
34650241
34650251
34654319
34658871
34669388
34669401
34675218
34675232
34675240
34675265
34675267
34720323
34766155
34766390
34786154
34786157
34786160
34786161
34786163
34786166
34786167
34786168
34786179
34786180
34786362
34786743
34787604
34787605
34787607
34787608
34787609
34787611
34787612
34843981
34865923
34865924
34865925
34865926
34865927
34865928
34865931
34865932
34865933
34865934
34919229
34922531
34942138
34948108
34968089
34970366
34979123
35008050
35019751
35046305
35050247
35050249
35050250
35050252
35050253
35050254
35050255
35050257
35050258
35050264
35050265
35050266
35050267
35059050
35084324
35084328
35084339
35102477
35102478
35115117
35115118
35115119
35115120
35115121
35115122
35142350
35142351
35142352
35142353
35142354
35142355
35153948
35153949
35194975
35226288
35310795
35321225
35321854
35323415
35323416
35327725
35349470
35362479
35362486
35362587
35410812
35437503
35465413
35465451
35465452
35465453
35465454
35465456
35465457
35465458
35465459
35483095
35483096
35483097
35483098
35483100
35483101
35483102
35483103
35483104
35483105
35483106
35483107
35483108
35483110
35483111
35483112
35483113
35483114
35492330
35492331
35541351
35541352
35541353
35541355
35541356
35541357
35541359
35541360
35541361
35541362
35541363
35541365
35541366
35541368
35541369
35541370
35541371
35550858
35560347
35560348
35560349
35560351
35560352
35560353
35560354
35560355
35560356
35560357
35560358
35560359
35560361
35560363
35560364
35560365
35560366
35582540
35612281
35612306
35612337
35661289
35661294
35661302
35661308
35661315
35661319
35661320
35661332
35661349
35661351
35661368
35661370
35661371
35661415
35661416
35661417
35661418
35661419
35661420
35661421
35661422
35715481
35716121
35717758
35717760
35717861
35717862
35717863
35717873
35717874
35717877
35717899
35717900
35717905
35717906
35717908
35717919
35717920
35717962
35717963
35717976
35717977
35719861
35723568
35738909
35757402
35757453
35757966
35770434
35770446
35771130
35806317
35808870
35808871
35808872
35825384
35825392
35825565
35825568
35858895
35870784
35876278
35876279
35876280
35876283
35876287
35876288
35876289
35884454
35884455
35913321
35913333
35913334
35913347
35920993
35920998
35920999
35921003
35921004
35921045
35921047
35921049
35921050
35921051
35921052
35921053
35940820
35940961
35950462
35950463
35950464
35950465
35959370
35959371
35959387
35959388
35959389
35959390
35959391
35959392
35959393
35959395
35959396
35959397
35959398
35978768
36058233
36073727
36111826
36123410
36146649
36146650
36146796
36189461
36216812
36216813
36216814
36216815
36216816
36216817
36241817
36244708
36244716
36257908
36260445
36260446
36260447
36260448
36260468
36260469
36260470
36263420
36271797
36278143
36288242
36296614
36296615
36296617
36296621
36296622
36296642
36296646
36296648
36296650
36296652
36341882
36347526
36356466
36356527
36356528
36370143
36370144
36370177
36370347
36370387
36370388
36370389
36370394
36397722
36423782
36423809
36423823
36423826
36423838
36423843
36423844
36423845
36423846
36423847
36423849
36445179
36462434
36462460
36495712
36495713
36495714
36495740
36495741
36495742
36495743
36503869
36523564
36523566
36541713
36545316
36548976
36552150
36552158
36552173
36552220
36552248
36552249
36552251
36594505
36629651
36641781
36659618
36694661
36694664
36702687
36702688
36702756
36702791
36702794
36702796
36707166
36708831
36718371
36722302
36726764
36726824
36726825
36732018
36757821
36757835
36757837
36757840
36776617
36776618
36776619
36776620
36776621
36776622
36776623
36776624
36776625
36776626
36776627
36776628
36776629
36776630
36776631
36776632
36776633
36776635
36776636
36776637
36776638
36776639
36776640
36776641
36776642
36778963
36778964
36778965
36792212
36792214
36792216
36792218
36792220
36792254
36792256
36792258
36792260
36792262
36792263
36792265
36792270
36792272
36792274
36792276
36792278
36792280
36792282
36792284
36792290
36792292
36792293
36792295
36792297
36807973
36808038
36825930
36825932
36825937
36879658
36911982
36911983
36911984
36911985
36911986
36911987
36911988
36939862
36946091
36958686
36958688
36958689
36958690
36958691
36961902
36985656
37017819
37017838
37017900
37020596
37024788
37024790
37029281
37029282
37029283
37050704
37050722
37050723
37050724
37050725
37050726
37050727
37050728
37050729
37050730
37050731
37050732
37050733
37050734
37050735
37050736
37050738
37050739
37050740
37050741
37050742
37050744
37050745
37050746
37050747
37050748
37050749
37050750
37050751
37050752
37050753
37050754
37050755
37050756
37050757
37050758
37050759
37050760
37054183
37073521
37081617
37086697
37086698
37086699
37088091
37097922
37117134
37117137
37117144
37122364
37126163
37131219
37131231
37131251
37131335
37144230
37152545
37152546
37152557
37164147
37164148
37164149
37164150
37164152
37164155
37164156
37164192
37164193
37172846
37172847
37172848
37172849
37172850
37172851
37172852
37172853
37172855
37172856
37172857
37172858
37172859
37172860
37172862
37172863
37172864
37172866
37172869
37172870
37186117
37194982
37198256
37198257
37198258
37198268
37198431
37198899
37198909
37198913
37198914
37199189
37205854
37206098
37214849
37219094
37250411
37250412
37250413
37250414
37250415
37250416
37250417
37250418
37250419
37250420
37250421
37250422
37250423
37250424
37250447
37250448
37250449
37250450
37250451
37250452
37250453
37250454
37250455
37250456
37250457
37250458
37250459
37313200
37329413
37329417
37329418
37329419
37329421
37329423
37329426
37329429
37329430
37329431
37329434
37329437
37329439
37329440
37329441
37329442
37329443
37329444
37329445
37329446
37329449
37329450
37329451
37329452
37329453
37350025
37350026
37350027
37350028
37350030
37350032
37350033
37350035
37419548
37419568
37419573
37431962
37440502
37440505
37453062
37458209
37473340
37473341
37482548
37487046
37487048
37493430
37493469
37505444
37509976
37509979
37524824
37524826
37524830
37524832
37524835
37524837
37524842
37524846
37524848
37524850
37524852
37524853
37524854
37524855
37524857
37524859
37540381
37540382
37540385
37540386
37540387
37540388
37540400
37540402
37563889
37564786
37564787
37564788
37569596
37617298
37617299
37617301
37617302
37617303
37617304
37617305
37617306
37617307
37617308
37617309
37617310
37617311
37617312
37617313
37617314
37618872
37618873
37618874
37618875
37618876
37618877
37618878
37618880
37642685
37664082
37668909
37668913
37668914
37668915
37668916
37668917
37668918
37668919
37668920
37668921
37668922
37668923
37668924
37668925
37668926
37668927
37668928
37668929
37668930
37668931
37668932
37668934
37668939
37701549
37716309
37716310
37719808
37719809
37719810
37719811
37719812
37719816
37719817
37719818
37719819
37719820
37719822
37719823
37719824
37719825
37719826
37719827
37719828
37719829
37719830
37719831
37719832
37719834
37744469
37744470
37744471
37744472
37757663
37757700
37776633
37776676
37776677
37783403
37799736
37799740
37799741
37799742
37799743
37799744
37799745
37799746
37799748
37799749
37816063
37832127
37869518
37869535
37869544
37873278
37879815
37879816
37879817
37879818
37881282
37881350
37886668
37886696
37893615
37893616
37893617
37893618
37893619
37893620
37893621
37893622
37893623
37893624
37893625
37893626
37893627
37901606
37923351
37923352
37927240
37927241
37927242
37927243
37927244
37927245
37927246
37927247
37927248
37927249
37927250
37927251
37927252
37927253
37927254
37927255
37927256
37927257
37927265
37927273
37927296
37929477
37932648
37938793
37938794
37938795
37938796
37938797
37938798
37938799
37938800
37938801
37938802
37938824
37938825
37938826
37938827
37938828
37938878
37938882
37938883
37938884
37938885
37956179
37956191
37956192
37956451
37956490
38014646
38014655
38014658
38015022
38015076
38015077
38015078
38015079
38015080
38015081
38015082
38015083
38015084
38015085
38015087
38015089
38015090
38015091
38015103
38015104
38015119
38015121
38015122
38015123
38015124
38015125
38015126
38015129
38023354
38053441
38077421
38089615
38089640
38108929
38118120
38118121
38118122
38118124
38118125
38118126
38118382
38122799
38126955
38126974
38126975
38126976
38126977
38126978
38126994
38126995
38126996
38126997
38126998
38126999
38127000
38127001
38127002
38127003
38127004
38127005
38128483
38128485
38128486
38128487
38137589
38139597
38139598
38142821
38142822
38142823
38142824
38150145
38150151
38152835
38152837
38166118
38170754
38204122
38204123
38204124
38204125
38204127
38233497
38233503
38234132
38234133
38234134
38234135
38234136
38234137
38234138
38234483
38234484
38267933
38267958
38267971
38267972
38268013
38268033
38268037
38268043
38268047
38268051
38288254
38288255
38288256
38296356
38298905
38298906
38310570
38313624
38313664
38326870
38335156
38335170
38335251
38335297
38335317
38335318
38345060
38345172
38345173
38345174
38345175
38345176
38345177
38345178
38345179
38351044
38366432
38372692
38391240
38406150
38412940
38427721
38427722
38427723
38438283
38438284
38438289
38438292
38438294
38438295
38438296
38438297
38438324
38438325
38438326
38438328
38438330
38438351
38438353
38438527
38477234
38480743
38494180
38494181
38494182
38494183
38494184
38494185
38494186
38494187
38494188
38494189
38494190
38494191
38494192
38494193
38494194
38494195
38535677
38538037
38582644
38594738
38618365
38618385
38620234
38625175
38644753
38644784
38645035
38667747
38667748
38668169
38668172
38668173
38668174
38668175
38668176
38668178
38668181
38668183
38668193
38676291
38676292
38676293
38687889
38712651
38725630
38765444
38782995
38783020
38783074
38791138
38842525
38859625
38870698
38889323
38889325
38889326
38889327
38889328
38889329
38889330
38889331
38889332
38889333
38889335
38889336
38889337
38893670
38910867
38936301
38936305
38936308
38936309
38936310
38948003
38948004
38948009
38948010
38948011
38948012
38948013
38948014
38948015
38948026
38951272
38951327
38955208
39015431
39028337
39028350
39051967
39059420
39059422
39074487
39074489
39074493
39074496
39074498
39074500
39074722
39074728
39074729
39074731
39074734
39074735
39074737
39074739
39074745
39074747
39074750
39078707
39078710
39078715
39102682
39113942
39149051
39149102
39159502
39159503
39159504
39159505
39159507
39159508
39159559
39159562
39159563
39159567
39159570
39159573
39174109
39174111
39199568
39199569
39199570
39199678
39199679
39199680
39199681
39199682
39199683
39211250
39225358
39225359
39225360
39225366
39227947
39240212
39244803
39244804
39244805
39244806
39271988
39271989
39283120
39287998
39306583
39316279
39349406
39389270
39389271
39414251
39414256
39414257
39434291
39436494
39436495
39440799
39442350
39483442
39483443
39483453
39483454
39483455
39483457
39483458
39483459
39483460
39483461
39483522
39483523
39483524
39483525
39483526
39483527
39483528
39483529
39483530
39483531
39483532
39483533
39483534
39483535
39483570
39483571
39528462
39529641
39542178
39558790
39590134
39590135
39590136
39590137
39590138
39590139
39590140
39590141
39590142
39590143
39590144
39590145
39590146
39590148
39590155
39590158
39590159
39590160
39590161
39590162
39590163
39590164
39590165
39590166
39590168
39590169
39590170
39590171
39590172
39590173
39590174
39590175
39590176
39590177
39590178
39590179
39590180
39590181
39590182
39590183
39590185
39590191
39594153
39594155
39594169
39609578
39612827
39612851
39612854
39612856
39612858
39612860
39612864
39622948
39622951
39622952
39622953
39622955
39622956
39622957
39622958
39630674
39663606
39666604
39673744
39687758
39693469
39699534
39700349
39701130
39704547
39755111
39768700
39768819
39768880
39768881
39768883
39768887
39769002
39823554
39823555
39858320
39861053
39871540
39871546
39871549
39871551
39871553
39871555
39871563
39898583
39898584
39898585
39898586
39898587
39898588
39898589
39898590
39898591
39898592
39898593
39898594
39898595
39898596
39898597
39898609
39938576
39955847
39955979
39986568
40001139
40001140
40001141
40001142
40001653
40001664
40001665
40001666
40013012
40027152
40027768
40065597
40069192
40075379
40075380
40075381
40075382
40075383
40113080
40113122
40116561
40116563
40116564
40117590
40120695
40121996
40147335
40147337
40151782
40223477
40272592
40272593
40272594
40272595
40272596
40272597
40272599
40272600
40272601
40272604
40272605
40272607
40287202
40308715
40310420
40310507
40310633
40322727
40338077
40338080
40338082
40338331
40339370
40339433
40339435
40370357
40370358
40373188
40375388
40375389
40375396
40375460
40375628
40387656
40387659
40387660
40398036
40435594
40450113
40451668
40451669
40475574
40489686
40511845
40511847
40511848
40511849
40517020
40525481
40531276
40535469
40535552
40535553
40535554
40535556
40535575
40535590
40535712
40535713
40535714
40535715
40535718
40535721
40535788
40535791
40535795
40535796
40535845
40535849
40535850
40544247
40559006
40594539
40621161
40627683
40629300
40629301
40629302
40629303
40629306
40629307
40629308
40629309
40629310
40629311
40629312
40629313
40629314
40629316
40629317
40629318
40629320
40629321
40641336
40641337
40648125
40648809
40649383
40654170
40654171
40654172
40685500
40698024
40742105
40742106
40742107
40742207
40742208
40742209
40742210
40742211
40742212
40747675
40757848
40806949
40806997
40806998
40806999
40807000
40807001
40807002
40807004
40814505
40814506
40818061
40820868
40820894
40821215
40822275
40822408
40845926
40845927
40845928
40845929
40845930
40845931
40845932
40845933
40845934
40845935
40845937
40845942
40849859
40849909
40849911
40849919
40852312
40868974
40877004
40927676
40927684
40931835
40939105
40977167
40980923
40980925
40983519
41001184
41016689
41016692
41016693
41016695
41033395
41033396
41060940
41076641
41077550
41086912
41091918
41093526
41112188
41120743
41120747
41124849
41131717
41143704
41148482
41148483
41148484
41148486
41148487
41148488
41148489
41148490
41148491
41171704
41171705
41171731
41171733
41171734
41171735
41171736
41171738
41171739
41171740
41171741
41171742
41171743
41171744
41171745
41171746
41171747
41171748
41171749
41171750
41171751
41172698
41181847
41183724
41183726
41183728
41183730
41183731
41183734
41183736
41183738
41183748
41183751
41183752
41183753
41183755
41183756
41183757
41183758
41183759
41183760
41202256
41221258
41221259
41221275
41230773
41230774
41230775
41230776
41249607
41249632
41249633
41249634
41249635
41249636
41250535
41250537
41282676
41286012
41286071
41290632
41290633
41298247
41329735
41331390
41355014
41360876
41362077
41362082
41362337
41393417
41393418
41396791
41396792
41396793
41396794
41396805
41406741
41406742
41406743
41406747
41406847
41406848
41406849
41406850
41406851
41406852
41406853
41406855
41407072
41407073
41410250
41410251
41410252
41410255
41430462
41430464
41440475
41440627
41440629
41440630
41463650
41478538
41478539
41479431
41479432
41479433
41479434
41479435
41479436
41479437
41479438
41479439
41479440
41479441
41479442
41479443
41479444
41479445
41485316
41485317
41485318
41485319
41485320
41485321
41485322
41485323
41485324
41499968
41499969
41499970
41499971
41499982
41518483
41518485
41518494
41518506
41518507
41572973
41591536
41591539
41591540
41596022
41599395
41599396
41614526
41614527
41614528
41614529
41614530
41614531
41635038
41651510
41663183
41663184
41663185
41675282
41675283
41675284
41675285
41675286
41675287
41675288
41675289
41783797
41783798
41783799
41783800
41817492
41817530
41817531
41817532
41817981
41817982
41817983
41817984
41827056
41873303
41873316
41877287
41897232
41897241
41897242
41897243
41897244
41910899
41911168
41911229
41911279
41911319
41920184
41927921
41927922
41927923
41927924
41927925
41927926
41927928
41927929
41927930
41927931
41927932
41927933
41928127
41928128
41928129
41928130
41931145
41940578
41945931
41945932
41974339
41984061
41990613
41990620
42017259
42017264
42017268
42017277
42022705
42022706
42022707
42022709
42022710
42022711
42022712
42022713
42022714
42022715
42022716
42022717
42022718
42022719
42022720
42022721
42022722
42022723
42028502
42028503
42028504
42028505
42028506
42028507
42028547
42028548
42028549
42028550
42028551
42028552
42028553
42028554
42028558
42028561
42032677
42032678
42032680
42047636
42051937
42088170
42088241
42088248
42116297
42146875
42177153
42177154
42177155
42177156
42177157
42177158
42177159
42177160
42177161
42177162
42177163
42177164
42177210
42177211
42177213
42177214
42177215
42205900
42247220
42250126
42278442
42278443
42278456
42278457
42278458
42278459
42278460
42278461
42278462
42278463
42278464
42278465
42278466
42278467
42278468
42278469
42278608
42278611
42278679
42278686
42279237
42279242
42279243
42319550
42319563
42319595
42319614
42319615
42319616
42319617
42319621
42319640
42319661
42340600
42340772
42340808
42341084
42341089
42341122
42341284
42341333
42341341
42341480
42348358
42350849
42350871
42351009
42393283
42407348
42418153
42418157
42418158
42447864
42462762
42462764
42471802
42471803
42503930
42503933
42503937
42503940
42503945
42503946
42503947
42503948
42503954
42503955
42503959
42503961
42503964
42503967
42503969
42503970
42503972
42503974
42503977
42503981
42503983
42503990
42503997
42504005
42504008
42504010
42504016
42504018
42504021
42552957
42555562
42555563
42562754
42564858
42564860
42564869
42564870
42564872
42564889
42564890
42564891
42564904
42570904
42573939
42573958
42576214
42647314
42647315
42648053
42648065
42648066
42648068
42648069
42648083
42648105
42648199
42648200
42653670
42691333
42691334
42691335
42691336
42693755
42706299
42712761
42712836
42713012
42713013
42717485
42717585
42717586
42717588
42742708
42742996
42744268
42744270
42744271
42744273
42744281
42744665
42744666
42777913
42779402
42800695
42800714
42800723
42835723
42838053
42838054
42849903
42864463
42865004
42910586
42910588
42910589
42910590
42910591
42928588
42928589
42928609
42928610
42940551
42940553
42940556
42959941
42977916
42981212
42982529
42982530
42982531
42982532
43028839
43038391
43038406
43043054
43062140
43069685
43069703
43074723
43107568
43240225
43240287
43246556
43253885
43255675
43264126
43282019
43282020
43292722
43343954
43351382
43351387
43351455
43351464
43356645
43358084
43358085
43366593
43374954
43382312
43394100
43394136
43394137
43401656
43410690
43410691
43410692
43434737
43435926
43452056
43452057
43475888
43475890
43475923
43475932
43487614
43487615
43502556
43502608
43502650
43502660
43502673
43502687
43502691
43502693
43504852
43532146
43535941
43537692
43562389
43562390
43562403
43564115
43564118
43564126
43575630
43575631
43585362
43585363
43607234
43617456
43617460
43637443
43637447
43640397
43640399
43640401
43670498
43670499
43670558
43685032
43686226
43725576
43756601
43756831
43756832
43756833
43756834
43756835
43756836
43756837
43756838
43756839
43756840
43756841
43756842
43756843
43756844
43756845
43756846
43756847
43756848
43756849
43756850
43756851
43756852
43756853
43756854
43756855
43756856
43779831
43779832
43810697
43810701
43814691
43814815
43814862
43814863
43814878
43831688
43831689
43860911
43866372
43882209
43920795
43934364
43934365
43934759
43935250
43935253
43935297
43935300
43935302
43935306
43935309
43935317
43935318
43935359
43935364
43935366
43935368
43935412
43935416
43935418
43935447
43935449
43973229
43975900
44008535
44008536
44030908
44030930
44046078
44082719
44101978
44103378
44108465
44121169
44121170
44121171
44121180
44121184
44121187
44121227
44121231
44121233
44121235
44121238
44144887
44144901
44144904
44145082
44152359
44152360
44152361
44152362
44152363
44152364
44152365
44152366
44152367
44152368
44152369
44152370
44152371
44152372
44152373
44152374
44152375
44152376
44152377
44152378
44152379
44152380
44152381
44152382
44152383
44152384
44152385
44152386
44152387
44152388
44152389
44152391
44152392
44152393
44152394
44152395
44152396
44152397
44152398
44152399
44166358
44202163
44214518
44214851
44218334
44218335
44240820
44240821
44240833
44240836
44240848
44240849
44240850
44240851
44240852
44240856
44240859
44240860
44240863
44240902
44240919
44240920
44240931
44240937
44240938
44240939
44240958
44241026
44249629
44249634
44252431
44252436
44253229
44263337
44271139
44271140
44271141
44271142
44271143
44271144
44271145
44271146
44271147
44271643
44271646
44271649
44271651
44271653
44271655
44286679
44291564
44291571
44291573
44291576
44291583
44291584
44294469
44305834
44309572
44322168
44340378
44349466
44349477
44349792
44349837
44349849
44349943
44350085
44350086
44350087
44350088
44350090
44350210
44350312
44350313
44350317
44350318
44350396
44350400
44350517
44350574
44350604
44356734
44356735
44356741
44356752
44356760
44356761
44356764
44356765
44356766
44356768
44366667
44366668
44366699
44366700
44366701
44366715
44366716
44366717
44366718
44370204
44414690
44429231
44429276
44429277
44448690
44448691
44456464
44472302
44472304
44472305
44472306
44472307
44472308
44472309
44472310
44472312
44472313
44472314
44472315
44472316
44476869
44503219
44503220
44560372
44580681
44597184
44599920
44599921
44611164
44611165
44625777
44672494
44691900
44691901
44691902
44691903
44691904
44691907
44691908
44691909
44691910
44691919
44691920
44691921
44691922
44691923
44691925
44691926
44691928
44691929
44691932
44691936
44691937
44714408
44732056
44766873
44766881
44798643
44798644
44827235
44834629
44834739
44834740
44834741
44834742
44834743
44834744
44834745
44834746
44834755
44834758
44834762
44849602
44859862
44859863
44859864
44859865
44864624
44864625
44891255
44919009
44922975
44922976
44922977
44922978
44922979
44922983
44931288
44944945
44951551
44951585
44973221
44973236
44973237
45001857
45004199
45005003
45006772
45021081
45035369
45035371
45035373
45035375
45035377
45035379
45035381
45035383
45035385
45035387
45035389
45035391
45035393
45035395
45035397
45035398
45035410
45035414
45035416
45035462
45035474
45035475
45035479
45043922
45043998
45043999
45044261
45044277
45063831
45093694
45093744
45094072
45094073
45098019
45098020
45103955
45103956
45103957
45103958
45103959
45103960
45103961
45103962
45103963
45103964
45103966
45103967
45103968
45103969
45103970
45103971
45103972
45103973
45103974
45103975
45103977
45103978
45103979
45103980
45103981
45103982
45103983
45103984
45103985
45104077
45104078
45104079
45104080
45104081
45104082
45187334
45187335
45187337
45187338
45187339
45187340
45187346
45187348
45188398
45188406
45193602
45193606
45208200
45214765
45218632
45218674
45218693
45218713
45218821
45218822
45230456
45246569
45246586
45246678
45256081
45256106
45263406
45263415
45263424
45271218
45271224
45271231
45271232
45285281
45285292
45296647
45296648
45296649
45296650
45296651
45296687
45296688
45296689
45296690
45296691
45296692
45296693
45296694
45296695
45296696
45296697
45296698
45296699
45296700
45296701
45296703
45296704
45296705
45305151
45307703
45312898
45343677
45348478
45348479
45352878
45352880
45372095
45372098
45372188
45373076
45378953
45379009
45379012
45379020
45379023
45379026
45379027
45379028
45379029
45379030
45379031
45379032
45379033
45379034
45379036
45379053
45379076
45379082
45379208
45383718
45429224
45439364
45440839
45440885
45446458
45446557
45446574
45446575
45446581
45446592
45446593
45446594
45446595
45446596
45446613
45446619
45446657
45446658
45448634
45459573
45476908
45476909
45476912
45476914
45476915
45476917
45476918
45476919
45476920
45476921
45478744
45478746
45478747
45484921
45501239
45502157
45502158
45502159
45504858
45515140
45515142
45515143
45515144
45515145
45545675
45545753
45545754
45545755
45545756
45545757
45545758
45545759
45545760
45545761
45545762
45545763
45545764
45545765
45545766
45545767
45545768
45545769
45545771
45571826
45598000
45598001
45598002
45598056
45598057
45598058
45598059
45600912
45600917
45600919
45649472
45649569
45663114
45663195
45663201
45663208
45663212
45663215
45663216
45663221
45663224
45663263
45663264
45663265
45663266
45663274
45663462
45663463
45663464
45663467
45663468
45705331
45717563
45726810
45726811
45726812
45726813
45726814
45726815
45726816
45726817
45726818
45726819
45726820
45728394
45743404
45743433
45759204
45792062
45792064
45792906
45792921
45792930
45792931
45792932
45792934
45792935
45792936
45792939
45792940
45792941
45792942
45792943
45792945
45792946
45792948
45801296
45803626
45803627
45803632
45803633
45807857
45810288
45810351
45810352
45810353
45810354
45810355
45810376
45810388
45810389
45854478
45854488
45857522
45879699
45901895
45901901
45919010
45919012
45919013
45919014
45919016
45919018
45919019
45929814
45929815
45929831
45929847
45942810
45967239
45972604
45995481
46028693
46031102
46042135
46059854
46081254
46109571
46125448
46142396
46142691
46142692
46142693
46142694
46143011
46153012
46175506
46175509
46210623
46218019
46230282
46243533
46243541
46251949
46252413
46252419
46269746
46275087
46277514
46288411
46288412
46288413
46288414
46288415
46288416
46288417
46288418
46288419
46288420
46288421
46288422
46288423
46288424
46288425
46288426
46288427
46288428
46290550
46330252
46330253
46352788
46352789
46352826
46387452
46387454
46387456
46387459
46387462
46387467
46387477
46387480
46387498
46387507
46387510
46404642
46404643
46404644
46404647
46404651
46404652
46416310
46422171
46422173
46422174
46422176
46422249
46422269
46422270
46422271
46422285
46429374
46429375
46429377
46429378
46429379
46429380
46429381
46429382
46429383
46429384
46429385
46429386
46429387
46429388
46429389
46429390
46444843
46444844
46453317
46453321
46453322
46453323
46453324
46453325
46453326
46453327
46453328
46453330
46453331
46453332
46453333
46453334
46453335
46453336
46453337
46453338
46453339
46453340
46453341
46453342
46453343
46492431
46492433
46492435
46492436
46492437
46492438
46492439
46492453
46492471
46492472
46492473
46492474
46492475
46492476
46492478
46492479
46492480
46492481
46492482
46492483
46492491
46492492
46492493
46492494
46501433
46501434
46502075
46502080
46502089
46502104
46517934
46518115
46518239
46518244
46518251
46518257
46581407
46581409
46581410
46581443
46591856
46591867
46603983
46613443
46623462
46624079
46624080
46624081
46624118
46624119
46624124
46624125
46651824
46651847
46661490
46667766
46667795
46667832
46667860
46711544
46711546
46711548
46711550
46711552
46711557
46720483
46720490
46720493
46720563
46720564
46720565
46720566
46720567
46720568
46720569
46720680
46720761
46756843
46756844
46786966
46796583
46802017
46805554
46805555
46805556
46805557
46805558
46805559
46805560
46828678
46845281
46845288
46845509
46851038
46862713
46877307
46882048
46882049
46882050
46882051
46885057
46898316
46898334
46898349
46913224
46913226
46913227
46913337
46913338
46913340
46913341
46913342
46913344
46913345
46913361
46913363
46913364
46913371
46913407
46913408
46913409
46913411
46913412
46913413
46913443
46913445
46913446
46913447
46913448
46913450
46913451
46913481
46913482
46913484
46913485
46913486
46913488
46914821
46928638
46932880
46932891
46932894
46932905
46932906
46971925
46987713
46997892
46997894
46997896
46997898
46997900
46997903
46997905
46997908
46997909
46997913
46997916
46997920
46997922
46997923
46997924
46997925
46997926
46997927
46997930
46999580
46999609
46999610
47005856
47005857
47005858
47005859
47005860
47005861
47006167
47006195
47006197
47006199
47006201
47006204
47006206
47006208
47006210
47006213
47006215
47006217
47006219
47006222
47006224
47006226
47006375
47006993
47006994
47006995
47006996
47007033
47007034
47044728
47044943
47047351
47086930
47090247
47090250
47090252
47090253
47090260
47095380
47126159
47138883
47138896
47139508
47139509
47139510
47149758
47154206
47184305
47204095
47214026
47218436
47218437
47218438
47218455
47218457
47218458
47218459
47218460
47218461
47218462
47218463
47218464
47218465
47218466
47218467
47218468
47218469
47218470
47218471
47218472
47227392
47227394
47266242
47266246
47266294
47302547
47302548
47302549
47302550
47302554
47302555
47302556
47302557
47302558
47302559
47302560
47302561
47317477
47424055
47424056
47424057
47424058
47435143
47440329
47461629
47466080
47467234
47486761
47486763
47486766
47490033
47490035
47490036
47490038
47490039
47490040
47490041
47490042
47490043
47490044
47490045
47490046
47490047
47490048
47490051
47490054
47495964
47497519
47535486
47567806
47567807
47577659
47606602
47606609
47627478
47627479
47627480
47627481
47627482
47627483
47627484
47628830
47628848
47655617
47676032
47676036
47676047
47676083
47676104
47695966
47695992
47695995
47727713
47727714
47728656
47728664
47728730
47728739
47728742
47728790
47739480
47739481
47739482
47739483
47739484
47739485
47739505
47739517
47739557
47744531
47744537
47744542
47744551
47744562
47744588
47748245
47753608
47781382
47784224
47799285
47799289
47806245
47806249
47817342
47817343
47817345
47817347
47817349
47817351
47817352
47817353
47817355
47817360
47817361
47821979
47821983
47822021
47822022
47823557
47823563
47837340
47843612
47864326
47864346
47864479
47864650
47894928
47904315
47904318
47904366
47908561
47923281
47942243
47949117
47951254
47951256
47993761
47994524
47997724
47997879
47997882
48000263
48000268
48000271
48032873
48032874
48032875
48032876
48032878
48032879
48032880
48032883
48032884
48032885
48039791
48071229
48075014
48075041
48081919
48092425
48160054
48184587
48184588
48184589
48184590
48184591
48184592
48184593
48184606
48184607
48184608
48206654
48206655
48206656
48206659
48206674
48206675
48206733
48206735
48206736
48209930
48209931
48209933
48209934
48209935
48209936
48209937
48209938
48209939
48209940
48209941
48209942
48209944
48219322
48248260
48261022
48280670
48280671
48280672
48280673
48280674
48280675
48280676
48280677
48280678
48280679
48291855
48291862
48291868
48291869
48291873
48291880
48291881
48291887
48291891
48291892
48291904
48291907
48291918
48291933
48291936
48291941
48291966
48291968
48291981
48291988
48291997
48291999
48292110
48329309
48329310
48329315
48329320
48329417
48337509
48337510
48337511
48342454
48348480
48348481
48348482
48348483
48348484
48348485
48348486
48348487
48348488
48348489
48348490
48348491
48348492
48348493
48348494
48362849
48401286
48401371
48401372
48401373
48401862
48406241
48406242
48406243
48406244
48420864
48424196
48424197
48424198
48424199
48424200
48424205
48424211
48424266
48424269
48424270
48424272
48424274
48424354
48424369
48424370
48424371
48424374
48424375
48424376
48424378
48424382
48424387
48424388
48448515
48448658
48452863
48473726
48473727
48473728
48473729
48500710
48501006
48501026
48501091
48509244
48509312
48509313
48566498
48566499
48576365
48576368
48576369
48577106
48577107
48577108
48577119
48577121
48577136
48578086
48582036
48614056
48626441
48626444
48626516
48642337
48642631
48642632
48642633
48642634
48642635
48642636
48642638
48642639
48642640
48642641
48642642
48642643
48642644
48642645
48642646
48642647
48642648
48642649
48642650
48645710
48645711
48645712
48645713
48681315
48681316
48681317
48681318
48681319
48681320
48681321
48681322
48681323
48681324
48681325
48681326
48681327
48681328
48681329
48681330
48681331
48681332
48711693
48711694
48720283
48725065
48729992
48739757
48746629
48746663
48749008
48762319
48781891
48781892
48781893
48781894
48781895
48781896
48781899
48781900
48781901
48784756
48787833
48787834
48787838
48787839
48787851
48800500
48800502
48800503
48804778
48804781
48842955
48870183
48903785
48903787
48903788
48903789
48903790
48912056
48912230
48934732
48934750
48958145
48958146
48958147
48958159
48965266
48994919
48994932
48995012
49004162
49011467
49011486
49052835
49052863
49052864
49052865
49052882
49052931
49052934
49052936
49052937
49052938
49052941
49052943
49052944
49052945
49052946
49052947
49052948
49053079
49053080
49053081
49053082
49053083
49053084
49053085
49053086
49053087
49053088
49053159
49086008
49086035
49086036
49086037
49086038
49086039
49086040
49086041
49086042
49086043
49086045
49086046
49086048
49086049
49086050
49086051
49086052
49086053
49086054
49086055
49086056
49086057
49086058
49086092
49086204
49086243
49088190
49088192
49101088
49102646
49128679
49128680
49146363
49146455
49154221
49154222
49154223
49154224
49160840
49175433
49175448
49175496
49175817
49175905
49176351
49176358
49176425
49186006
49186024
49186055
49186065
49186089
49198055
49248753
49248754
49248770
49260061
49260063
49260065
49268806
49268807
49268808
49364359
49388940
49388941
49389068
49389238
49389247
49398167
49398168
49711414
49711441
49712924
49719076
49745689
49749604
49749605
49749606
49749607
49749609
49749610
49749611
49749615
49749616
49749618
49749628
49749629
49775957
49775961
49786486
49786487
49794029
49794030
49794031
49794034
49794035
49794036
49794037
49794038
49794043
49794044
49794045
49794047
49794054
49794055
49805096
49805099
49807907
49807908
49807909
49807910
49821977
49821978
49826569
49826570
49835384
49840706
49840707
49840708
49840709
49840710
49840711
49840712
49840713
49840714
49840721
49840722
49840723
49840724
49870672
49874492
49880662
49898810
49898811
49898812
49907070
49945761
49965337
49974180
49975742
50000038
50000042
50000044
50000046
50015122
50015123
50015124
50015125
50028585
50028605
50028618
50028619
50028620
50028621
50028622
50028624
50028626
50028627
50028629
50028630
50028633
50028635
50028637
50028640
50028644
50028650
50028681
50028685
50028700
50028743
50028771
50034060
50034061
50034062
50034063
50034064
50034065
50075101
50083050
50092842
50093043
50095177
50095181
50095184
50095185
50114538
50120415
50120416
50120417
50150014
50164143
50164144
50164145
50164146
50164147
50164148
50164158
50164159
50171766
50187905
50187906
50187907
50187908
50187909
50217814
50239443
50239444
50239445
50239446
50239447
50239448
50239449
50239450
50239451
50239452
50240607
50251308
50274693
50274694
50274810
50274922
50274923
50281868
50281877
50289179
50328939
50328979
50338645
50360008
50381839
50381841
50385366
50385368
50430321
50449721
50449723
50451691
50499168
50499169
50499171
50499174
50511147
50521913
50521933
50553227
50559413
50559417
50559421
50559423
50559425
50559427
50559429
50559431
50559433
50559442
50559444
50559446
50559448
50559450
50559452
50559454
50565496
50565497
50565498
50565499
50565500
50565501
50565502
50565503
50565504
50565506
50565507
50565508
50565509
50566365
50574692
50574749
50579735
50579948
50580036
50580042
50588416
50609359
50617118
50633576
50638219
50638220
50638221
50638226
50638227
50642878
50642879
50644850
50664420
50664421
50664423
50664427
50664431
50664434
50664436
50664438
50664440
50664609
50664651
50664653
50664654
50664655
50664656
50664657
50664658
50664659
50664660
50664826
50671076
50671087
50693266
50697131
50700308
50700309
50725090
50725091
50725109
50725117
50729572
50729573
50729574
50729575
50729576
50729577
50731743
50736295
50736311
50736316
50736353
50736379
50736381
50736404
50736420
50736444
50736446
50736460
50737952
50745646
50745647
50745686
50779031
50808346
50808368
50808369
50808384
50808385
50808414
50857580
50857581
50857582
50865771
50870294
50888978
50888979
50907003
50907004
50907005
50929358
50929361
50932980
50937134
51009467
51009468
51009469
51009470
51009471
51009482
51009483
51009498
51009504
51009505
51009506
51010555
51010556
51010557
51010558
51010559
51010560
51010561
51010562
51010563
51012488
51025382
51045916
51045917
51045918
51045919
51045920
51045921
51045922
51045923
51045924
51045925
51045926
51045927
51045928
51045929
51045930
51045931
51045932
51045933
51045969
51045991
51045992
51047663
51047788
51047806
51047809
51047810
51047811
51075471
51110474
51110475
51112184
51112185
51112186
51112187
51112188
51112189
51112197
51112199
51112201
51112205
51112206
51112208
51112209
51112210
51112211
51112212
51112213
51112214
51112215
51112216
51112217
51112218
51112219
51112220
51120311
51120373
51125529
51125530
51128164
51129359
51129385
51129386
51130768
51132227
51150390
51150393
51150489
51150498
51150500
51150506
51150509
51150543
51160047
51160052
51188584
51226212
51226213
51226214
51226215
51226216
51226217
51226218
51226220
51226221
51226222
51227681
51241149
51250017
51250555
51250556
51250557
51250558
51250559
51250560
51253004
51272798
51272799
51272800
51272801
51272802
51272803
51272804
51272805
51272806
51272807
51272808
51272809
51272810
51272811
51272812
51272813
51272814
51272815
51272826
51272827
51272828
51272829
51272830
51272842
51272843
51272844
51272845
51272846
51276932
51293629
51293631
51293673
51324328
51331245
51331247
51331286
51335952
51335957
51335958
51335960
51335961
51335964
51335965
51335966
51335967
51335968
51335969
51335970
51335971
51335972
51347199
51355734
51355808
51355809
51355811
51355813
51355814
51355817
51355869
51355870
51388934
51388935
51388938
51388942
51388953
51388954
51408686
51408998
51409003
51436865
51436867
51436869
51436870
51505472
51505473
51505474
51559832
51559833
51594864
51594865
51594866
51605458
51605459
51605501
51606026
51619331
51628788
51647975
51666303
51687621
51687623
51687624
51687626
51687628
51687630
51689813
51689814
51702970
51702978
51724285
51739079
51824649
51824901
51850893
51850901
51852306
51852307
51852308
51852309
51852310
51852311
51852312
51852325
51853646
51893450
51893720
51913648
51922541
51922546
51922551
51922724
51922725
51922726
51922727
51922728
51922729
51922730
51922731
51922732
51922733
51922734
51922735
51922736
51922737
51922739
51922740
51922741
51922742
51922743
51922744
51922745
51922746
51922747
51922748
51922749
51922750
51922751
51922752
51922753
51922754
51922755
51922756
51922867
51937037
51937045
51959158
51959159
51959160
52009918
52009919
52013235
52029535
52029550
52036287
52036316
52083845
52104344
52104345
52104346
52104347
52104348
52104349
52104350
52104351
52104352
52104370
52104372
52104374
52104376
52104378
52104409
52104412
52104413
52104415
52104417
52104419
52104421
52141835
52150730
52155934
52214629
52214630
52214635
52214636
52214638
52214677
52214687
52214688
52214694
52214695
52214701
52214702
52277662
52289685
52391357
52393380
52393381
52393382
52393383
52393391
52398674
52398679
52398689
52398690
52398692
52398698
52398704
52398708
52398709
52398710
52398724
52398726
52398729
52398732
52398737
52398739
52398741
52398745
52398752
52398757
52398766
52402534
52402535
52402536
52402537
52402539
52402542
52402545
52402546
52402547
52402548
52402552
52402553
52402554
52402555
52402556
52402586
52402587
52402588
52402589
52402590
52402591
52402592
52402593
52402744
52402762
52402763
52405470
52405471
52405472
52405473
52405474
52405475
52405476
52405477
52405478
52405479
52405481
52405482
52405483
52405484
52405485
52405585
52405586
52405587
52438193
52458049
52465821
52500963
52500969
52500970
52500971
52500972
52522176
52522177
52539711
52539713
52539876
52539920
52539968
52539976
52539980
52540160
52540488
52540491
52540492
52540493
52540494
52540496
52540497
52540498
52541078
52541373
52541709
52541740
52542230
52542246
52542410
52542578
52542579
52542580
52542581
52543110
52543111
52543134
52543340
52543341
52543424
52543458
52543516
52543948
52543955
52543956
52543961
52559969
52565822
52632154
52704940
52704941
52710400
52710401
52710402
52710403
52710404
52710645
52710646
52710649
52714855
52714857
52726617
52726618
52726621
52726622
52726623
52738775
52738776
52739203
52740298
52770802
52824865
52824869
52824870
52824871
52824872
52845708
52860626
52867541
52867936
52867959
52871899
52871900
52871901
52871902
52871903
52871904
52871905
52871906
52871907
52871908
52871909
52871910
52871911
52871912
52871913
52871914
52871938
52871940
52871941
52871942
52888038
52888039
52893404
52902745
52907416
52907417
52910274
52928346
52929877
52929878
52929879
52929880
52929881
52929882
52929883
52929884
52929885
52929886
52929887
52929888
52929889
52929890
52929891
52929892
52937518
52937519
52937520
52937521
52937522
52937523
52937524
52937525
52937526
52937527
52949817
52949831
52949833
52956067
52958352
52959691
52959692
52959693
52970504
52970506
52970508
52970510
52970512
52970515
52970517
52970519
52970521
52970522
52970525
52970527
52970529
52970531
52989701
52989850
52994794
53025338
53027049
53027052
53027056
53027059
53027061
53027063
53027065
53027067
53027068
53027071
53027073
53027075
53027077
53027079
53027082
53027084
53027086
53027089
53027091
53027093
53027096
53027097
53027099
53027100
53027101
53027102
53027103
53027104
53036651
53036653
53036654
53036655
53036656
53036657
53036658
53036659
53056736
53056741
53056861
53058290
53058326
53058461
53126220
53148566
53157292
53157294
53157296
53157298
53157300
53157302
53157304
53157306
53157309
53157311
53157313
53157315
53157317
53157319
53157468
53157470
53157472
53157474
53157476
53157480
53157482
53157483
53179987
53179988
53179989
53179990
53179991
53179993
53179994
53179995
53179996
53179997
53198565
53198601
53215984
53247391
53277509
53277595
53277648
53277884
53277886
53277891
53277892
53277964
53277965
53277977
53277978
53277982
53277983
53277984
53277985
53277986
53277987
53277988
53277989
53277990
53277991
53277992
53277993
53277994
53277995
53277996
53277997
53277998
53277999
53278000
53278001
53278002
53278242
53278243
53278244
53278245
53291532
53291533
53311354
53332204
53372905
53372909
53372914
53372945
53372947
53379974
53379975
53379976
53383531
53434380
53434384
53434385
53434386
53434387
53434388
53434389
53434390
53434391
53434392
53434393
53434394
53434395
53434396
53434397
53434402
53434403
53434404
53434405
53434406
53434409
53434410
53434411
53434412
53434413
53434414
53434415
53434417
53434418
53453793
53467519
53467520
53467523
53467525
53471456
53471457
53475234
53475236
53475237
53475238
53475239
53475240
53475241
53475242
53475243
53475244
53478964
53479027
53479070
53479291
53483490
53486684
53486686
53486688
53486690
53486692
53486694
53486696
53486699
53486700
53486701
53486703
53492472
53492474
53492500
53492501
53492506
53492527
53492615
53492617
53492629
53494595
53499111
53560116
53560117
53567461
53580122
53580123
53580124
53580125
53623182
53623184
53623185
53623222
53623253
53631814
53642095
53642113
53649249
53650044
53678187
53678189
53678190
53678205
53686798
53697152
53751959
53760692
53777644
53791389
53791390
53791391
53791392
53791393
53791394
53791395
53791397
53791398
53796859
53800324
53858378
53858379
53858386
53862009
53866330
53866331
53866332
53866333
53866334
53866335
53866336
53866337
53866474
53866476
53866494
53866496
53866599
53866600
53866601
53870425
53874846
53874848
53874851
53874853
53874855
53874857
53874858
53913230
53913231
53913232
53913233
53913234
53913235
53935265
53961887
53961888
53961889
53961890
53961891
53961892
53961893
53961894
53961895
53961896
53961897
53961900
53961901
53961902
53961903
53961904
53963186
53963187
53963188
53963189
54022985
54035286
54035287
54035288
54035306
54037965
54037966
54037967
54037971
54037995
54037996
54038128
54038363
54038364
54038365
54038366
54038367
54038368
54038369
54038371
54038372
54038374
54038375
54038376
54038377
54038378
54038379
54038380
54038381
54038389
54038390
54038391
54038392
54038394
54038395
54038396
54038397
54038398
54038399
54049057
54049058
54049059
54058508
54061319
54091502
54112979
54119897
54119899
54119900
54119901
54119902
54119903
54119904
54119905
54119906
54119907
54119908
54119909
54119910
54119911
54119912
54119913
54119914
54119915
54119916
54119917
54119920
54119921
54119922
54119923
54119924
54119925
54119926
54119927
54119928
54119929
54119931
54119932
54119933
54119934
54119935
54119936
54119937
54119938
54119939
54119940
54119941
54119942
54134006
54165159
54165172
54165181
54184163
54185271
54195178
54197445
54197450
54205945
54223171
54243147
54246882
54314417
54354225
54354226
54354227
54355612
54355983
54355988
54356002
54356003
54356004
54356007
54356008
54356021
54378386
54378387
54378399
54378402
54378405
54378413
54438039
54439621
54439646
54455647
54472169
54472171
54472174
54472175
54472176
54472177
54472179
54487734
54487735
54487736
54487819
54487835
54487839
54507456
54520479
54520608
54522445
54522446
54522447
54522448
54536086
54536087
54536088
54536089
54536090
54536091
54536092
54536093
54536094
54536095
54536096
54536097
54536101
54536102
54536103
54536124
54536125
54536126
54536127
54584057
54604335
54604338
54604339
54604340
54604341
54604343
54604344
54604345
54604346
54604347
54604348
54604350
54604351
54604352
54604353
54604354
54604355
54604356
54604357
54604358
54604359
54604360
54604361
54604362
54604363
54604364
54604365
54604366
54604367
54604368
54604369
54604370
54604371
54604372
54610140
54616411
54630622
54630641
54631652
54636519
54636520
54636521
54697251
54760759
54760760
54760761
54760762
54760764
54760765
54760766
54760774
54760775
54765843
54765844
54765845
54765846
54765847
54765848
54765849
54765850
54765851
54765852
54765853
54765854
54765855
54765856
54765857
54765874
54765875
54765876
54765877
54765878
54765879
54765880
54765881
54765882
54765883
54765884
54807945
54807946
54807947
54807948
54807949
54810490
54842814
54854491
54854492
54854493
54854501
54854502
54854503
54854504
54859848
54859849
54859851
54859852
54859853
54859854
54859855
54862499
54862500
54862501
54862502
54862503
54862504
54862505
54862506
54862507
54862508
54881994
54881997
54881998
54968069
54977426
54977428
54977429
54977430
54977431
54977432
54977433
54977434
54977435
54977436
54977437
54977438
54977439
54990413
55065714
55065715
55065716
55065729
55130219
55130221
55216111
55216112
55216116
55216174
55216175
55216176
55216177
55216178
55216224
55216246
55216250
55217897
55217898
55230607
55230608
55230610
55230611
55230744
55230745
55288149
55288151
55288154
55288158
55288160
55288162
55288164
55288168
55288170
55288173
55288174
55288176
55288177
55288178
55309665
55309667
55309669
55309670
55309672
55309674
55309676
55309679
55309681
55309685
55309687
55309689
55309691
55310199
55321718
55326614
55345117
55345118
55345119
55345120
55345314
55373330
55373463
55373470
55373471
55373472
55373473
55373474
55373475
55373476
55373477
55373478
55378768
55378769
55378770
55378771
55378772
55378773
55378775
55378776
55378777
55378778
55378779
55378780
55378782
55378783
55378784
55378785
55378786
55378803
55385044
55385048
55385053
55385054
55385056
55403053
55406795
55406797
55406800
55406853
55406885
55406886
55406887
55407208
55459261
55459268
55459278
55459279
55463053
55463070
55463093
55463094
55533398
55533399
55533400
55543849
55543850
55543851
55543852
55543854
55543855
55558901
55567487
55569949
55569952
55569953
55572613
55600780
55600781
55606318
55614061
55614072
55614129
55619139
55619158
55619159
55619160
55619161
55649948
55653767
55656489
55662254
55680415
55695278
55714467
55724946
55729461
55729467
55765423
55765463
55765465
55765466
55765467
55765468
55765469
55765470
55765471
55765472
55765473
55765474
55765475
55765477
55765478
55765479
55765480
55765482
55765483
55765484
55765485
55815646
55889482
55892731
55898355
55898356
55898357
55898358
55898359
55898360
55898361
55920472
55923166
55923167
55923168
55923169
55923170
55923171
55923172
55923173
55923174
55923175
55923176
55934902
55961527
55961529
55972049
56001698
56001699
56006253
56006254
56006255
56006256
56006257
56006258
56006259
56008570
56008572
56008573
56060876
56061544
56061545
56061548
56061550
56100411
56100412
56100413
56100415
56100416
56100417
56100418
56100419
56100421
56100422
56108169
56108179
56108180
56135355
56135426
56135432
56174045
56176928
56176930
56176932
56197291
56197440
56197491
56209802
56209803
56209804
56209805
56209808
56209809
56209810
56209811
56209815
56209816
56209817
56209818
56209822
56209823
56209824
56209825
56220174
56220176
56220178
56220180
56220192
56220195
56220196
56220204
56220206
56220208
56220210
56220212
56220297
56220609
56220610
56220611
56220612
56220613
56220614
56220615
56220616
56220617
56220620
56220621
56220622
56220623
56237382
56237385
56237386
56237387
56237388
56237389
56237390
56294123
56295256
56340991
56340992
56340993
56340994
56340995
56340996
56341050
56341051
56341053
56341054
56341055
56341056
56341057
56341058
56341059
56341060
56341061
56341090
56341093
56341113
56341121
56341123
56341124
56341125
56372363
56372367
56378963
56388625
56388626
56388627
56388628
56388629
56388630
56388631
56388632
56388633
56388634
56388635
56388636
56400138
56448052
56455656
56455740
56455742
56455745
56455746
56455747
56455748
56455752
56455753
56455756
56455877
56455878
56455898
56455899
56455902
56456051
56456053
56456054
56456056
56456057
56456059
56456060
56456090
56456114
56459695
56484278
56484286
56526205
56538962
56538963
56538964
56546869
56557538
56557591
56557593
56557889
56566375
56572719
56572720
56572721
56572722
56572723
56572724
56572725
56572726
56572727
56572729
56572730
56582754
56591812
56591813
56591816
56591817
56591818
56592422
56600641
56600642
56600643
56600644
56600645
56600646
56600647
56600648
56600649
56600650
56600651
56600652
56600653
56600654
56600655
56600656
56600657
56600658
56600659
56600660
56600663
56600664
56600665
56600666
56600667
56600668
56600669
56601874
56602555
56612005
56612037
56612038
56612039
56612042
56612043
56612044
56612045
56629663
56633809
56753011
56753056
56753173
56753174
56758015
56758017
56808056
56808057
56808097
56808098
56808099
56808101
56808102
56808103
56808104
56808105
56829761
56842155
56864542
56864606
56865951
56865952
56893497
56893498
56893499
56893500
56893501
56911899
56919187
56919258
56919273
56925166
56925194
56925198
56925210
56925773
56934986
56934988
56934989
56989004
56989005
56989006
57048995
57048996
57123364
57123365
57123366
57123367
57123368
57129308
57143080
57153048
57153049
57153065
57153080
57153082
57162638
57193921
57218544
57236156
57236171
57236175
57236184
57236188
57236192
57236196
57236414
57239819
57239820
57239825
57239826
57239827
57239828
57239829
57239830
57246671
57246673
57246956
57246957
57255451
57256962
57256963
57257041
57257044
57273851
57279915
57290816
57290838
57342418
57370675
57379404
57379405
57379406
57379407
57379408
57379409
57379410
57379411
57379412
57379413
57379414
57379416
57379417
57379418
57379419
57379420
57379421
57379422
57379423
57379425
57449464
57449494
57449502
57449503
57449515
57450455
57459436
57462976
57491460
57491466
57525797
57526139
57526140
57527650
57527670
57527687
57527688
57541569
57541571
57541572
57541573
57541575
57541576
57559599
57559600
57566643
57571475
57571777
57601072
57619425
57643911
57644131
57644138
57644592
57648294
57651817
57651819
57651821
57651823
57651828
57651829
57658322
57658324
57685530
57711058
57716899
57761556
57761558
57761560
57761582
57761585
57761587
57761590
57761632
57761715
57761716
57761718
57761720
57761722
57761726
57761768
57761770
57761772
57761774
57765927
57785901
57785902
57785904
57785906
57785907
57785908
57785909
57785916
57785918
57788028
57796819
57797585
57797586
57837074
57837166
57837238
57857747
57872999
57873001
57873003
57882517
57882518
57882519
57908903
57927185
57955603
57956899
57957022
57957023
57958651
57965001
57965002
57965003
57969897
57969930
57969931
57969932
57969933
57969934
57969935
57969936
57969937
57999895
57999896
57999901
58030284
58030285
58030286
58030287
58030288
58030289
58030290
58030291
58030292
58030293
58030294
58030296
58030297
58030298
58030299
58030300
58030301
58030302
58030304
58030305
58030306
58030307
58030308
58030309
58030310
58030311
58030312
58030313
58030314
58030315
58030316
58030317
58038087
58038088
58038089
58038090
58038091
58038092
58038094
58038095
58038096
58038098
58038101
58038102
58047058
58047060
58050257
58081121
58081512
58081513
58081514
58088526
58088527
58088528
58088529
58088530
58088532
58088533
58088534
58088535
58088536
58088537
58088538
58088539
58088540
58088541
58088542
58088543
58088544
58088545
58088546
58088547
58088549
58088550
58088551
58088552
58088553
58088554
58088556
58088558
58088559
58088560
58088561
58088562
58088563
58088564
58088565
58088566
58088568
58088569
58088570
58088571
58088572
58088573
58088574
58088575
58088576
58088577
58088578
58088579
58088580
58088581
58088582
58088583
58088584
58088585
58088586
58088587
58088588
58088613
58088614
58088615
58092227
58092228
58092229
58092233
58092237
58092241
58092245
58092249
58092253
58092257
58092265
58092281
58132523
58141387
58156139
58156147
58156218
58156219
58156220
58156221
58156222
58156223
58207212
58207213
58207376
58207377
58207378
58207379
58207406
58207407
58207408
58207409
58207507
58207508
58207509
58207510
58207511
58207512
58217983
58218024
58218025
58218026
58218034
58218049
58238760
58238761
58238765
58238766
58238767
58250699
58250700
58250701
58250726
58250727
58250728
58250782
58250783
58250790
58250791
58262753
58263102
58276086
58276090
58276091
58276092
58276120
58276132
58276133
58276153
58276154
58276527
58276528
58276529
58276530
58276531
58276532
58276535
58276538
58276599
58276600
58276603
58276604
58276605
58276608
58276610
58276611
58276612
58276613
58276614
58276615
58276617
58276618
58276620
58276622
58276624
58276626
58276633
58276636
58276638
58276823
58298727
58298728
58298729
58298730
58298731
58298734
58298735
58298737
58298787
58298788
58325188
58325189
58325190
58325191
58325192
58325193
58325194
58325195
58325196
58325198
58325215
58325216
58325217
58325218
58325221
58325222
58325223
58325224
58325225
58325226
58325247
58325248
58325250
58325251
58325252
58325253
58325255
58325256
58325258
58325259
58325264
58325270
58325271
58325272
58325273
58325275
58325276
58325277
58325278
58325279
58325281
58325282
58325283
58325284
58325285
58325286
58325287
58325288
58325289
58325290
58325291
58325292
58325293
58325294
58325295
58325296
58325297
58325298
58325299
58325300
58325301
58325302
58325303
58329093
58331571
58383034
58383039
58383040
58383041
58383042
58403689
58413165
58413166
58413167
58413168
58413169
58413170
58422125
58422943
58457549
58476550
58500955
58505377
58505379
58505381
58519337
58519911
58522557
58522558
58522559
58522561
58522563
58522568
58522636
58522639
58523644
58523645
58523646
58523647
58523648
58523650
58523651
58523652
58523653
58523654
58523655
58523656
58523657
58523658
58523659
58523660
58523661
58523662
58523664
58523665
58523666
58523667
58523668
58523669
58523670
58523671
58523673
58523674
58523675
58534752
58549442
58549443
58549444
58549445
58549446
58554976
58666118
58666151
58689157
58741388
58741623
58741628
58741629
58741630
58741633
58741634
58741635
58741636
58741637
58741638
58741639
58741640
58741641
58741642
58741644
58741665
58741666
58741667
58741674
58741675
58741686
58741687
58741689
58741690
58741691
58811901
58811905
58826330
58826331
58826332
58826333
58841667
58878491
58878492
58878493
58878494
58878495
58878496
58878497
58878498
58878499
58878500
58878501
58878502
58878503
58878504
58878505
58878506
58878507
58878508
58878509
58878510
58878511
58878512
58878513
58878514
58878541
58878545
58878546
58878547
58878548
58878551
58878552
58878553
58878554
58878556
58878557
58878558
58878559
58878560
58934782
58934783
58934784
58934785
58934786
58934787
58934788
58934789
58934790
58934791
58934792
58934793
58934794
58934795
58934796
58934797
58934798
58934799
58934800
58934801
58934802
58934803
58934804
58934805
58934806
58934807
58934808
58934809
58934810
58934811
58934812
58934814
58934815
58934816
58934817
58934818
58934844
58934846
58934849
58934850
58934852
58934853
58934854
58934855
58974336
58974337
58974338
58974339
58974340
58974341
58974342
58974343
58974344
58974345
58974346
58974347
58974348
58974349
58974350
58974351
58984757
58984758
58990974
58990977
59047113
59047114
59048487
59048488
59048489
59048490
59048491
59048492
59048493
59048494
59048495
59048496
59048497
59048498
59049548
59068552
59091494
59091585
59091592
59091595
59091596
59098195
59098197
59098199
59098201
59098203
59098205
59098207
59098213
59098214
59098215
59098216
59098217
59098218
59098219
59098220
59098223
59098225
59098227
59098229
59098231
59098233
59098235
59098236
59098237
59098238
59098239
59098241
59105647
59105762
59117910
59117913
59262196
59282809
59282810
59282812
59282920
59282923
59282926
59301654
59301655
59301656
59301657
59301658
59301659
59301660
59301661
59301662
59301663
59301664
59301665
59301666
59301667
59341908
59345517
59345520
59345521
59345522
59345523
59345530
59345531
59345532
59345533
59345534
59345535
59345536
59345537
59345538
59345539
59345540
59345541
59345542
59345543
59345547
59345551
59345552
59345553
59345559
59345560
59345561
59345562
59345564
59345565
59345566
59345567
59345568
59345569
59345570
59345571
59345572
59345573
59345574
59345575
59345576
59345577
59345578
59345579
59345580
59345581
59345915
59345916
59345926
59360221
59371420
59371422
59371424
59371426
59371428
59425348
59450414
59450415
59451171
59451177
59451178
59451182
59451183
59451184
59451185
59451186
59451187
59451188
59451189
59451194
59451196
59451197
59451199
59451201
59451202
59451204
59451223
59451225
59451226
59451227
59451230
59451231
59457868
59457903
59457904
59457905
59457906
59457907
59457908
59457909
59461124
59461125
59461127
59461131
59461132
59461133
59461134
59461135
59461136
59461137
59461138
59461139
59461140
59461141
59464050
59464051
59464052
59464053
59464054
59495416
59497575
59497578
59497580
59497582
59497584
59497586
59497631
59497632
59497634
59497635
59497639
59497641
59497643
59497646
59497648
59497650
59497652
59498688
59514175
59538050
59543275
59543277
59543279
59543281
59543283
59543379
59543418
59543422
59543424
59543427
59543429
59543431
59543433
59543435
59543439
59550701
59550706
59550708
59550711
59550791
59550809
59550811
59550813
59550816
59550818
59550820
59550822
59551163
59563800
59563801
59563802
59563804
59563805
59563806
59563807
59563808
59563809
59563810
59563811
59563812
59563813
59563814
59563815
59563816
59590827
59682420
59705649
59719317
59734246
59734247
59734292
59734293
59734614
59755575
59759284
59766115
59766116
59766117
59766118
59766119
59766120
59766124
59766125
59766126
59766127
59766128
59766130
59766131
59766132
59766133
59766134
59766434
59828817
59841829
59841830
59841831
59841832
59841833
59841835
59841836
59841837
59841838
59841839
59841840
59841843
59841844
59841845
59841846
59841847
59841848
59841849
59841850
59841851
59853406
59853407
59853408
59855710
59855711
59855712
59863378
59863379
59864289
59864290
59864291
59864292
59864293
59864294
59864295
59864296
59864297
59864298
59864299
59864300
59864301
59864302
59864303
59864304
59864306
59864307
59864313
59864314
59864315
59864316
59864317
59864318
59864319
59864320
59864321
59864322
59864323
59864324
59864325
59877102
59877106
59877107
59877109
59877110
59877111
59877118
59877120
59877123
59877124
59877126
59877136
59877139
59877143
59877145
59877150
59917406
59947498
59947500
59947501
59947502
59947503
59947504
59947505
59947506
59947507
59947508
59947509
59966040
59966052
59966071
59966220
59966223
59966426
59984024
59984684
59984685
59984686
59984687
59984688
59984689
59984690
59984691
59984692
59984693
59984694
59984695
59984696
59984697
59984698
59984699
59984700
59984701
59984702
59984703
59984704
59984705
59984706
59984707
59984708
59984709
59984710
59984712
59984713
59984714
59984715
59984716
59984717
59984825
59984826
59984827
59984828
60043430
60043432
60043433
60064894
60066099
60066100
60066101
60066102
60066103
60066104
60066105
60066106
60066107
60136806
60136833
60136834
60136835
60136836
60136837
60136838
60136839
60136840
60136841
60146936
60146937
60146939
60146940
60146941
60146991
60146992
60146994
60146996
60146997
60146999
60147001
60147003
60147005
60147028
60147031
60160491
60160494
60177258
60192746
60192748
60209407
60209408
60266789
60266795
60266796
60266798
60266811
60266812
60280287
60301097
60301316
60322160
60322161
60322162
60333933
60333943
60348016
60348018
60348020
60348021
60348022
60365696
60405587
60414170
60414171
60417943
60417945
60417949
60500088
60500089
60500090
60500091
60500093
60500094
60500095
60500096
60500097
60500098
60500099
60500100
60500101
60500102
60500103
60500104
60500105
60500106
60500107
60500108
60500109
60500110
60500111
60500112
60500113
60500114
60500115
60500211
60500212
60500213
60500439
60503489
60516365
60550590
60558731
60558732
60558819
60562985
60562986
60565311
60565312
60565313
60565314
60565315
60565316
60574542
60574545
60574546
60595217
60595218
60692905
60692906
60692907
60692908
60692909
60692910
60692912
60692913
60695044
60697802
60718138
60767861
60770362
60770364
60770371
60793942
60793963
60825763
60827686
60827687
60827688
60827689
60827691
60827698
60827699
60867401
60867402
60867403
60906238
60906239
60906240
60906242
60906243
60906244
60906246
60906249
60906288
60906290
60906292
60906293
60906294
60906295
60906296
60906297
60906300
60906301
60906383
60906389
60906394
60906403
60906407
60906497
60906576
60906577
60906639
60906712
60906713
60917276
60984653
60998595
60998651
60998697
60998700
60998705
61025845
61067471
61067472
61067473
61067474
61067475
61067476
61067477
61067478
61067480
61067481
61067482
61067484
61067486
61067487
61067488
61067490
61067491
61067493
61130992
61130993
61130994
61130995
61130996
61130997
61130998
61130999
61131000
61131001
61131002
61131640
61131656
61131657
61131718
61131719
61131720
61131721
61131722
61138290
61138292
61152682
61178218
61178231
61178235
61178236
61178238
61178239
61178243
61178248
61178250
61178263
61178270
61178273
61178277
61178294
61178296
61178297
61178343
61178345
61178348
61178380
61178385
61178386
61178387
61178389
61178391
61178413
61178416
61178417
61178420
61178456
61178490
61178512
61178610
61178803
61179129
61179130
61179135
61179140
61206606
61254916
61254918
61254920
61270865
61332616
61334445
61338269
61349767
61371526
61394726
61394727
61396415
61410110
61429908
61429911
61429913
61429914
61429915
61470896
61511981
61527796
61527801
61527802
61527803
61527816
61527826
61527827
61527828
61527833
61527834
61527835
61527836
61527837
61527839
61527840
61527841
61527897
61527899
61527901
61527902
61527903
61527982
61527983
61527984
61581125
61591942
61591944
61591947
61591949
61591951
61591954
61591956
61591958
61591960
61591963
61591964
61592690
61593894
61593895
61593896
61593970
61593971
61593972
61593973
61593974
61593993
61594015
61603844
61604056
61604057
61604058
61604060
61604061
61604062
61610754
61610755
61610756
61610757
61636697
61636698
61636699
61636700
61636701
61636702
61636703
61636704
61636705
61636706
61636707
61636708
61636709
61636710
61636711
61636712
61636713
61636714
61636715
61636716
61636717
