# Supplementary material for: Application of the digital annealer unit in optimizing chemical reaction conditions for enhanced production yields
Source: J Cheminform. 2025 Jul 14;17:105. doi: 10.1186/s13321-025-01043-y (PMC12261849; doi:10.1186/s13321-025-01043-y)
Supplement: Supplementary file 3 [file 13321_2025_1043_MOESM3_ESM.txt]

95407
143541
692545
1418521
1503860
1503989
1504194
1794932
1917753
1923116
2061197
2709296
3577964
4230110
4334259
4355512
4415033
4426206
4438566
4755381
4759936
4767234
4769549
4856966
4889104
4980045
4984588
4985196
4990148
4990257
4990903
4991012
4992160
4992352
5084247
5084249
5084250
5089122
5093175
5093242
5093243
5148125
8522500
8529241
8529270
8665457
8665559
8665623
8665742
8665743
8665744
8665745
8665746
8665747
8665749
8665750
8665751
8665752
8665867
8665871
8665920
8667011
8667025
8672850
8678017
8678070
8678603
8679370
8680782
8681323
8681325
8681326
8681330
8682525
8682526
8683378
8696128
8707387
8708556
8712955
8712956
8712972
8713580
8736945
8739183
8742118
8742119
8742151
8742156
8742285
8742286
8745311
8751721
8760495
8760496
8768022
8768064
8768067
8768070
8770475
8800519
8800765
8805554
8805849
8805850
8806400
8806747
8806749
8807473
8811136
8811175
8811750
8811751
8811753
8813057
8813058
8813158
8816977
8820421
8826881
8832817
8832905
8832906
8839448
8850202
8860030
8860032
8862731
8862839
8865831
8865832
8866257
8866258
8866259
8866260
8866261
8866262
8866263
8866264
8866265
8866266
8866267
8867697
8869927
8875444
8890674
8936785
8936786
8936789
8940226
8941678
8941679
8990867
8993284
8996178
8997661
9030600
9032113
9032132
9032133
9032147
9032148
9032636
9032640
9032653
9034033
9034946
9058621
9062277
9075269
9076821
9076968
9083903
9094208
9094209
9118814
9118821
9118830
9118833
9119410
9119417
9119475
9119484
9119655
9119656
9120042
9120043
9121400
9121899
9121902
9121903
9123522
9126747
9129143
9132344
9134391
9134393
9134394
9134689
9138475
9139672
9144109
9144114
9144115
9144119
9144120
9144121
9144122
9144125
9144126
9144166
9144710
9147361
9154738
9154739
9178041
9184958
9188614
9190270
9190677
9190679
9190680
9192933
9196440
9200482
9201869
9203962
9205286
9207597
9214349
9220115
9237677
9237681
9237691
9237884
9238101
9239694
9239977
9271906
9296441
9297978
9298406
9300172
9303484
9303716
9309504
9310341
9310434
9310575
9310643
9312224
9318957
9318958
9318960
9318962
9318965
9318968
9345649
9374979
9380120
9385854
9393122
9393188
9393535
9446098
9446229
9446230
9446231
9446232
9446233
9449621
9451448
9451449
9451450
9454338
9459307
9465198
9465199
9465200
9467678
9484377
9506320
9506324
9507970
9519730
9519732
9520511
9521025
9521026
9522141
9522142
9526324
9526325
9526326
9527510
9535969
9549707
9576860
9576965
9579208
9579210
9579213
9579215
9579217
9579538
9579539
9582782
9582785
9582786
9582796
9582803
9582805
9586594
9586596
9586597
9586633
9586634
9587113
9587195
9587275
9588490
9589533
9600335
9600336
9633728
9634220
9642099
9652074
9654919
9682369
9712688
9713041
9715095
9715237
9715400
9715593
9715614
9717326
9717327
9717328
9717353
9717470
9721304
9721309
9721310
9721311
9721409
9721510
9721920
9721954
9722950
9723047
9723048
9723049
9724668
9726360
9726362
9726363
9729993
9729994
9733717
9733720
9736471
9737653
9741417
9743103
9763262
9766708
9772425
9778033
9779086
9782949
9785938
9863575
9864306
9864382
9867799
9874625
9943239
9949011
9949336
9984646
9984671
9985234
9992959
9993187
9993188
9996323
9996324
9998618
9998619
10000876
10000877
10004343
10005062
10018259
10018785
10035185
10036192
10038644
10038645
10041843
10062537
10068624
10069409
10070704
10072580
10101787
10103105
10104423
10106026
10106381
10106382
10106383
10106384
10106504
10106750
10108662
10108663
10109041
10118237
10118852
10121570
10121571
10121572
10121644
10121645
10121735
10121736
10121738
10121739
10121740
10121741
10121742
10121743
10128832
10133549
10133551
10133552
10136993
10136994
10138112
10138113
10143919
10143920
10144125
10145267
10145990
10145991
10145992
10146072
10154525
10154654
10154655
10184202
10184206
10184311
10184312
10184315
10190976
10190977
10207905
10212195
10212386
10246519
10252356
10275584
10279037
10280813
10283716
10284571
10287164
10289530
10289531
10289611
10289789
10291991
10293958
10294048
10309731
10330241
10338374
10338387
10338388
10341428
10342659
10343622
10343623
10384117
10384118
10384153
10384154
10384162
10384163
10387565
10387566
10397329
10397863
10397864
10400213
10400214
10402612
10409954
10409955
10409957
10415773
10420406
10433780
10440781
10442906
10447140
10448597
10448598
10494241
10497630
10504268
10505755
10506758
10510968
10514678
10514679
10514680
10629068
10629073
10629089
10629094
10629100
10629105
10629110
10629115
10629142
10629153
10918180
11006661
11006662
11007877
11036613
11036614
11036615
11036616
11036617
11036618
11036619
11036620
11036621
11036622
11036623
11036624
11036625
11036626
11036627
11056944
11056945
11056946
11083014
11083015
11083016
11083017
11083018
11083019
11083020
11083021
11083022
11083023
11083024
11083025
11083026
11083027
11083029
11083036
11083037
11118772
11118773
11118774
11118775
11118776
11119751
11125080
11126689
11126698
11126699
11126700
11126701
11126702
11126703
11126704
11126705
11126706
11126709
11126710
11126712
11132094
11133890
11140412
11191134
11208417
11215487
11215488
11215489
11215491
11215494
11215495
11215496
11215497
11215498
11215499
11215500
11215501
11215502
11215503
11215504
11215505
11215506
11215507
11215508
11221604
11226514
11226515
11226516
11226517
11226518
11226519
11226520
11226521
11226522
11226523
11226524
11227489
11251615
11251618
11251620
11251633
11251634
11251635
11251636
11288289
11288290
11288291
11288292
11288293
11288294
11288295
11288296
11288297
11288298
11288299
11288300
11288301
11288302
11288303
11288304
11288305
23047626
23061706
23234259
23234417
23397307
23413378
23663311
23665960
23666547
23669469
23670340
23670348
23670351
23843312
23843317
23843320
23925479
24130942
24729568
24803245
25681378
25764319
25764524
25766758
25767379
25771816
25771823
25841977
25908073
25921419
25925125
25925126
25925128
25925129
25925130
25925132
25925133
25925136
25927333
25927334
25939321
25940983
25940984
25941005
25941008
25941009
25941010
25941517
25941518
25943014
25943015
25943018
25944251
25944253
25944256
25944257
25944258
25944259
25944260
25944261
25944262
25944263
25944264
25944265
25944267
25944268
25944270
25944271
25944272
25959875
25959876
25959877
25959905
25959908
25959909
25959915
25959916
25969008
25969010
25969012
25969191
25969201
25969204
25969508
25969509
25972204
25972205
25975416
25975417
25988107
25990563
25990564
25991810
25991811
25993207
26006247
26006248
26012434
26058068
27771680
27771713
27779361
27896841
27896870
27929496
27940147
27942498
27949464
27949465
27949466
27949467
27954736
27954737
27954738
27961621
27971350
27981517
27982597
27985565
27985566
27985586
27985587
28117029
28117470
28133421
28138148
28138153
28138155
28138156
28156435
28156528
28158151
28158152
28158153
28158154
28158155
28158156
28158157
28158158
28158159
28158160
28158162
28158163
28158164
28158165
28158166
28158167
28158168
28158169
28158170
28158171
28158172
28158174
28158175
28158176
28158177
28162949
28166224
28203210
28205279
28205290
28213776
28217967
28217969
28217993
28225404
28242560
28285630
28293329
28303036
28304431
28336058
28336060
28336072
28336074
28336077
28336079
28336082
28336085
28336087
28336090
28336094
28336096
28336098
28336101
28338485
28338517
28338522
28338524
28338525
28338526
28338528
28338530
28338531
28338532
28338535
28338538
28338541
28338544
28338545
28338546
28338549
28338552
28338553
28338554
28339164
28339165
28339166
28339169
28339170
28339171
28339172
28339174
28339175
28339176
28339178
28339180
28339181
28339183
28339184
28339185
28339186
28339187
28339188
28344928
28344929
28344930
28344931
28344932
28344936
28344938
28344940
28344941
28344944
28344945
28344946
28344947
28389341
28389342
28389347
28389349
28389364
28389366
28389367
28389368
28389369
28389370
28389372
28389373
28389387
28389750
28389751
28389769
28389770
28391070
28391078
28391859
28391860
28391861
28391862
28391863
28391867
28391868
28391869
28391870
28391871
28403060
28410383
28410385
28412196
28412198
28416310
28418068
28418069
28418071
28418073
28418074
28418075
28418076
28418081
28418082
28418083
28418084
28419461
28419462
28419464
28419466
28419468
28419469
28419470
28419472
28419474
28419475
28419477
28419479
28419480
28419482
28419483
28419484
28419485
28419486
28419488
28419489
28419490
28445271
28445272
28445275
28445281
28445282
28445286
28445320
28445321
28445323
28445324
28445325
28445326
28445327
28445328
28447382
28453360
28456199
28456209
28456211
28456212
28456214
28467275
28467278
28467281
28467282
28467285
28467286
28467290
28467291
28467292
28467294
28467296
28476121
28500243
28510064
28510065
28510066
28510071
28510072
28510073
28510074
28510076
28510077
28510078
28526153
28527359
28527360
28527371
28529831
28529832
28534251
28534252
28534253
28534255
28534256
28539226
28539230
28539231
28578371
28578375
28578376
28578377
28578381
28578383
28579922
28589290
28589291
28589292
28593229
28593231
28593232
28609668
28609669
28609670
28609671
28609672
28609673
28609674
28609675
28609676
28609677
28609678
28609681
28609682
28609683
28609684
28609685
28609686
28609688
28609689
28609690
28609691
28614255
28614803
28614804
28624605
28624607
28645041
28645042
28651208
28651209
28651210
28651211
28651212
28659968
28659986
28660992
28660993
28661010
28677897
28714052
28721339
28722986
28762292
28765866
28765868
28765869
28765870
28765871
28765872
28765873
28765875
28765876
28765877
28765878
28766643
28785117
28785824
28785825
28785827
28785830
28785831
28787259
28790355
28812156
28829272
28829274
28829275
28829276
28829277
28829278
28829279
28829280
28829282
28829283
28829284
28829285
28829286
28829287
28829299
28832199
28832200
28832201
28832202
28832203
28832204
28832207
28832208
28832209
28832210
28832211
28832212
28833372
28910058
28929421
28929427
28929431
28929432
28929433
28929434
28931992
28931993
28931994
28931995
28954175
28957440
28959471
28992706
28992707
28992711
28993011
28996895
28996896
28996897
28996898
28997758
28997824
29026586
29026589
29040689
29041971
29047058
29047065
29075168
29075169
29075170
29075177
29075180
29075181
29075182
29075183
29075184
29075186
29075187
29093989
29104028
29104029
29104036
29104037
29104038
29104039
29104040
29104065
29104066
29104067
29104068
29104069
29104326
29104339
29104342
29111222
29111223
29111224
29111225
29111226
29111228
29111229
29111232
29114795
29114797
29114799
29114803
29114807
29122264
29136476
29136477
29153911
29153976
29154026
29154027
29154057
29154058
29154065
29177298
29190364
29190365
29190366
29190367
29190368
29190369
29190370
29190371
29190372
29190373
29190374
29190376
29193110
29193739
29268293
29316447
29316449
29316452
29316453
29316454
29316455
29316456
29316457
29316458
29316459
29316460
29316461
29316462
29318236
29318241
29351813
29358645
29366826
29366827
29366828
29366829
29366830
29366831
29367322
29367326
29367327
29367331
29367333
29367334
29367336
29367338
29391736
29414111
29421024
29421025
29421026
29421027
29421028
29421029
29421030
29421031
29421032
29421033
29421034
29421035
29421036
29421038
29421039
29421040
29421045
29421046
29421048
29421049
29421050
29421052
29421053
29421054
29421055
29421056
29423947
29440760
29472550
29484578
29497089
29497090
29497092
29497100
29497101
29497102
29497108
29497114
29497116
29497123
29497125
29503256
29503261
29503262
29503263
29503271
29503272
29503273
29503274
29503275
29503276
29503278
29503279
29530763
29590882
29590883
29590884
29590887
29590888
29590890
29590891
29590892
29590893
29590894
29590895
29590896
29590897
29590898
29590899
29590900
29590901
29601409
29601432
29603958
29610480
29610489
29611477
29611480
29611481
29611482
29611486
29611492
29611493
29611494
29620547
29620548
29634498
29645175
29645176
29645177
29645178
29645179
29645180
29645181
29645182
29645183
29645184
29645185
29645186
29654986
29662060
29662063
29662064
29662065
29662069
29662097
29662100
29662101
29662102
29662103
29662104
29662105
29663090
29663091
29663092
29663097
29665367
29665376
29665377
29665392
29702627
29702639
29702643
29702647
29702653
29728901
29761393
29772072
29818500
29818501
29818502
29818503
29818504
29818505
29818506
29818507
29818508
29818509
29818511
29818512
29818513
29818515
29818516
29818518
29818519
29818520
29818521
29818522
29818523
29818524
29818525
29818526
29818527
29818528
29818529
29818530
29818531
29818532
29818533
29818534
29818535
29818536
29818537
29818538
29818539
29818540
29818541
29818542
29818543
29818544
29818545
29818546
29818547
29818548
29818549
29818550
29818551
29818552
29818553
29818554
29818557
29818558
29818559
29818560
29818561
29818562
29818563
29818564
29818565
29818566
29818567
29818568
29818569
29818570
29818571
29818572
29818573
29818574
29818575
29818576
29818577
29818578
29818579
29818580
29818581
29818583
29818584
29818585
29818586
29818587
29818588
29818589
29818590
29818591
29818592
29818593
29818594
29818595
29818596
29818597
29818598
29818599
29818600
29818602
29818603
29818604
29818605
29818606
29818607
29818608
29818609
29818610
29818611
29818612
29818613
29818614
29818615
29818616
29818617
29818618
29818619
29818620
29818621
29818622
29818623
29818624
29818625
29818626
29818627
29818628
29818629
29818630
29818632
29818633
29818634
29818635
29818636
29818637
29818638
29818639
29818640
29818641
29818642
29818643
29818644
29818645
29818646
29818647
29818648
29818649
29818650
29818651
29818652
29818653
29818654
29818655
29818656
29818657
29818658
29818659
29818660
29818661
29818662
29818663
29818664
29818665
29818666
29818667
29818668
29818669
29818670
29818671
29818672
29818673
29818674
29818675
29818676
29818677
29819874
29822283
29837118
29837128
29863963
29883759
29888620
29888621
29895781
29901986
29901987
29901988
29907805
29907821
29955299
29988137
29988138
29988139
29988140
29988141
29988142
29988143
29988144
29988145
29988146
29988147
29988148
29988149
29988150
29988151
29988152
29992158
29992161
29997526
30027682
30027683
30027685
30047248
30047251
30047254
30064646
30064647
30064648
30064650
30064651
30064652
30064653
30064654
30064655
30064656
30064657
30064658
30064659
30064660
30081726
30081727
30081728
30081729
30081730
30081731
30081732
30081733
30081734
30081735
30081736
30081737
30081738
30136898
30145123
30145124
30145125
30145126
30145127
30145128
30145129
30145130
30145131
30145132
30184961
30184963
30184976
30184977
30184978
30184979
30184981
30184982
30184983
30199069
30199070
30199076
30199079
30199080
30199081
30199082
30199083
30199084
30199085
30199086
30199087
30199089
30199090
30199091
30199092
30235930
30253720
30305230
30331601
30331628
30331633
30331641
30331651
30354654
30354665
30354671
30354680
30354683
30354684
30458165
30458166
30458167
30458168
30458169
30458170
30458172
30458174
30458526
30458527
30458528
30458530
30458532
30503029
30503081
30503082
30503083
30503086
30503090
30503092
30503102
30503103
30553083
30553084
30553085
30553086
30553087
30553088
30553089
30553092
30553093
30553095
30553096
30553097
30553098
30553099
30553100
30553101
30553102
30553103
30645206
30645260
30645261
30645291
30687228
30687234
30687235
30687236
30687237
30687238
30687239
30687242
30687243
30707474
30707475
30707476
30707477
30707478
30707480
30707481
30707482
30707483
30707484
30707485
30707486
30707488
30707489
30707490
30707491
30707492
30707493
30707494
30707495
30707496
30707497
30707498
30707499
30721408
30721411
30721419
30726812
30734651
30734652
30734653
30734654
30734655
30734656
30734658
30734659
30734660
30734662
30734666
30734667
30734669
30734672
30734674
30734676
30734678
30734679
30744211
30794717
30794718
30794719
30794821
30794822
30794824
30794825
30794828
30794829
30794832
30794833
30794834
30794835
30794837
30794840
30794841
30794843
30794844
30794845
30794846
30794847
30794849
30794852
30794854
30794857
30794859
30794862
30794866
30794867
30794870
30794871
30794873
30794875
30794878
30794908
30794909
30794910
30794911
30794917
30794918
30794919
30794942
30794949
30794952
30833294
30833296
30853167
30898869
30898882
30898884
30898885
30970146
30970147
30970172
30970173
30970174
30985702
30998617
30998618
30998941
31118952
31129681
31129682
31212657
31345347
31427503
31427505
31427506
31427508
31427510
31427513
31427514
31427515
31427516
31427517
31427518
31427519
31427520
31445986
31451819
31459137
31459140
31459144
31459146
31459147
31459148
31459150
31459152
31459154
31459160
31459163
31495158
31495160
31495161
31495162
31495175
31495181
31495182
31495185
31526728
31626895
31626896
31626897
31626899
31626903
31626904
31626905
31626906
31626907
31626908
31626909
31626910
31626911
31648836
31677074
31677092
31677100
31699658
31699673
31699674
31699675
31699686
31699687
31699692
31699693
31699706
31699707
31699713
31699717
31699730
31699736
31702593
31709695
31777299
31777302
31795307
31805245
31850759
31850760
31850761
31850762
31850763
31850782
31850783
31850784
31850785
31850786
31850787
31850788
31850789
31850790
31850791
31850792
31850793
31850794
31850795
31850796
31850797
31850798
31850799
31850800
31850801
31850802
31850803
31850804
31850805
31850806
31850807
31850808
31850809
31860575
31881337
31907764
31926590
31926601
31926602
31938555
31938556
31938557
31938558
31938559
31938560
31938561
31938884
31938885
31938886
31938887
31938888
31938889
31938890
31951384
31964341
31964481
31964490
32054083
32054085
32054146
32095605
32095640
32095645
32095665
32095669
32095676
32095677
32095681
32095682
32095683
32132357
32132358
32132359
32132360
32132361
32132362
32132363
32132364
32132365
32132366
32132368
32132369
32132370
32132371
32132372
32132374
32132376
32132377
32132378
32145668
32145669
32145670
32145671
32145672
32145674
32145675
32145676
32145677
32145678
32145679
32145680
32145681
32145682
32145683
32145684
32145685
32145686
32145687
32145688
32145689
32145690
32145691
32145692
32145693
32145696
32145697
32145698
32145700
32145701
32145702
32145705
32145706
32145707
32145708
32145709
32145710
32145711
32145712
32195331
32220697
32220700
32220736
32248418
32248487
32248488
32248589
32260145
32262172
32263325
32319816
32319817
32320609
32320618
32378703
32378704
32378705
32378706
32378707
32378708
32378709
32378710
32378711
32378712
32378713
32378714
32378715
32378716
32378717
32378718
32378719
32378720
32378721
32378722
32378723
32378724
32378725
32378726
32378727
32378728
32378729
32378730
32378731
32378732
32378733
32378734
32378735
32378736
32378737
32378738
32378739
32378740
32378741
32378742
32378743
32378744
32378745
32378746
32378748
32378749
32378750
32378751
32378752
32378753
32378754
32378755
32378756
32378757
32422973
32427689
32454028
32454029
32574957
32574958
32574959
32574962
32581444
32638520
32682308
32682309
32682310
32682318
32682319
32682324
32682328
32682329
32682330
32682331
32682332
32735889
32737407
32737412
32737415
32737423
32737426
32737428
32737431
32737432
32737434
32737438
32737443
32737445
32737448
32737450
32737453
32737455
32737458
32737460
32737463
32737465
32737468
32737469
32737472
32810541
32812683
32828002
32838927
32838928
32838933
32838934
32838935
32838936
32838937
32838938
32838939
32838940
32838941
32838943
32838948
32838949
32838950
32838951
32838953
32838954
32838955
32838956
32843787
32862785
32879439
32974486
33003119
33003120
33003121
33003122
33003123
33003124
33003125
33003126
33003127
33003128
33003130
33003131
33004909
33136458
33136459
33136460
33136461
33136462
33136463
33136464
33136465
33136466
33136467
33136468
33136469
33136470
33136471
33136472
33136473
33136475
33136476
33136477
33136478
33136479
33159107
33229125
33235199
33238772
33246635
33259367
33259372
33259373
33259375
33259376
33259377
33259378
33259379
33259380
33259382
33259383
33259384
33259385
33259386
33259387
33259388
33324617
33324627
33338105
33347637
33385016
33481728
33497578
33497579
33497580
33497581
33497586
33497592
33497596
33497617
33497627
33497632
33497636
33497638
33497639
33497642
33497644
33497645
33497654
33497655
33497656
33497657
33497659
33497665
33497666
33515054
33515055
33546083
33591368
33591369
33591373
33591374
33591377
33591438
33591439
33591440
33591442
33591443
33591444
33591445
33591446
33591447
33591448
33591449
33591450
33591452
33591453
33591477
33591478
33591585
33591587
33591588
33591617
33591619
33591620
33591621
33591622
33591623
33591632
33591634
33591635
33591636
33591637
33591638
33592696
33650887
33650904
33650907
33650922
33650931
33650974
33651008
33651021
33696937
33802381
33813113
33813114
33813115
33860274
33871457
33885339
33926462
33926496
33953501
33953503
33953518
33953519
33983561
33983564
33983567
33983569
33983570
33983572
33983573
33983574
33983577
33983581
33983582
33983583
33983585
33983589
33983596
33983597
33983598
34020293
34020294
34020296
34020302
34020303
34020307
34057954
34058002
34058048
34135312
34135318
34135320
34135321
34243269
34243271
34284071
34284074
34284075
34284079
34284083
34284087
34284090
34284095
34284097
34284099
34284104
34284106
34284109
34284111
34294563
34294566
34294567
34294570
34294572
34294575
34294578
34294579
34294580
34294581
34294582
34294583
34294584
34294585
34294586
34294587
34294588
34294593
34294594
34294595
34294596
34294599
34294600
34294601
34294602
34323465
34323468
34323469
34323470
34323476
34323479
34323480
34356916
34387508
34398803
34423849
34442740
34442743
34442745
34442746
34468385
34468386
34468389
34468396
34468397
34468398
34468402
34468403
34468416
34468426
34468428
34468430
34468431
34468432
34468433
34468435
34523523
34551066
34578027
34578028
34578029
34578030
34578031
34578032
34578033
34578034
34578035
34578036
34578037
34578039
34578040
34578042
34578043
34578044
34578045
34578046
34578047
34578048
34578049
34578050
34578051
34578052
34578053
34578057
34578058
34578059
34578060
34578061
34578065
34578066
34578067
34578068
34578069
34578070
34585229
34585230
34605585
34630384
34630385
34644486
34648034
34661177
34674782
34674783
34781417
34781442
34952943
35005420
35005423
35005424
35037148
35038304
35038309
35101230
35101231
35105469
35143073
35143074
35147603
35148855
35187525
35228537
35228538
35228539
35228540
35228541
35228542
35228543
35228544
35228545
35228546
35228547
35228548
35228549
35228550
35228551
35228552
35228553
35228554
35228555
35228556
35228557
35228558
35228559
35228560
35228561
35228562
35228563
35228564
35228565
35228566
35228567
35228568
35228569
35228570
35228571
35228572
35228573
35228574
35228575
35228576
35228577
35228578
35228579
35228580
35228581
35228582
35228583
35228584
35228585
35228586
35228587
35228588
35228589
35228590
35228591
35228592
35228593
35228594
35257825
35257830
35257843
35257848
35257850
35257852
35257853
35386451
35501389
35505745
35505746
35505747
35505748
35505749
35505755
35505757
35514200
35564740
35564741
35564742
35564748
35564751
35564752
35564753
35564754
35564759
35564761
35564762
35564763
35564764
35564766
35564767
35564770
35564771
35564772
35584853
35584854
35584855
35584856
35636667
35666088
35666092
35666105
35666106
35666165
35666167
35784350
35817703
35817708
35817714
35817757
35817768
35817773
35858065
35858066
35889271
35889732
36013448
36026797
36026798
36084619
36155856
36155884
36155892
36155911
36155912
36155913
36155928
36155929
36155930
36155931
36155932
36173283
36173294
36200529
36200530
36200559
36200585
36200587
36235707
36235718
36240766
36241947
36285046
36285048
36285049
36285050
36285051
36285052
36285053
36305625
36343796
36424760
36424761
36424780
36426116
36429838
36450623
36450624
36450626
36450627
36450628
36450635
36450636
36450637
36451359
36451520
36451521
36451522
36451525
36451533
36451534
36451537
36451543
36451546
36480294
36525010
36533788
36601885
36648528
36651729
36651730
36651734
36651735
36651736
36651740
36651741
36651742
36651743
36651744
36651745
36651751
36727239
36727242
36727243
36782774
36782802
36844980
36844981
37011214
37011232
37042394
37073943
37073944
37073945
37073946
37073949
37073963
37073977
37073985
37073987
37073988
37073989
37073990
37073991
37073992
37073993
37074001
37074002
37088853
37095078
37095088
37095089
37095101
37122081
37122107
37122117
37131333
37131369
37138484
37138485
37138486
37138487
37138488
37138489
37172289
37187047
37384106
37384107
37384108
37384109
37384110
37384111
37384112
37384113
37384114
37384131
37384139
37384142
37384143
37384144
37384145
37384160
37384161
37384251
37384252
37384260
37384263
37384269
37384271
37447602
37455128
37507895
37548607
37548608
37548609
37548610
37548611
37548612
37548613
37548614
37548615
37548616
37548617
37548619
37548620
37548622
37548623
37548625
37548626
37548627
37548631
37548632
37548633
37553715
37609405
37615558
37615577
37615578
37615583
37615592
37615593
37615595
37615598
37615599
37615600
37650605
37685774
37688198
37688199
37688200
37786787
37786788
37786789
37786790
37786791
37786792
37786793
37786794
37786796
37786797
37786798
37786799
37786800
37786801
37786802
37786803
37786804
37786805
37786806
37819659
37825918
37830157
37830159
37830161
37830162
37830164
37830166
37830169
37830170
37830172
37830173
37830174
37830181
37830183
37830185
37830187
37830188
37830190
37830192
37830216
37830218
37830220
37830246
37852448
37887048
37936948
37936950
37936951
37936952
37936954
37936955
37936956
37936957
37936958
37936959
37936960
37961079
38041993
38101711
38101712
38101715
38101716
38101719
38101721
38101722
38101723
38101725
38101726
38101727
38101728
38101729
38101731
38101732
38101734
38101735
38101738
38101740
38127338
38139355
38139591
38151157
38166752
38166753
38166754
38171618
38171622
38171624
38171626
38171632
38171634
38171635
38205172
38205177
38205184
38205186
38205187
38225649
38225692
38233920
38323681
38323683
38323684
38323685
38323686
38323687
38329809
38331900
38331901
38331902
38331903
38331904
38331905
38331906
38331907
38331908
38331909
38331910
38331911
38331912
38331913
38353320
38388733
38388928
38618512
38628877
38659066
38659067
38659068
38659069
38659070
38659071
38659072
38659073
38659074
38659075
38659076
38659077
38659078
38659079
38659080
38659081
38659082
38659093
38659094
38659095
38659096
38659097
38659098
38659099
38659100
38659101
38659102
38659103
38659104
38659105
38659107
38659108
38659127
38659128
38659141
38659142
38659143
38659144
38659177
38659178
38659179
38659180
38659181
38659182
38659183
38659184
38663989
38663994
38664011
38664014
38669008
38681693
38687965
38886525
39014053
39014056
39029181
39043011
39050879
39086115
39086118
39112438
39112439
39112440
39112441
39112442
39112443
39112444
39112445
39112446
39112447
39112448
39112449
39112450
39112451
39112452
39112453
39112454
39114537
39121457
39121458
39121461
39121463
39269412
39289408
39289410
39289411
39386249
39423704
39427109
39455431
39504567
39560279
39612026
39618491
39618492
39618493
39618494
39812383
39812384
39812385
39812386
39812387
39812388
39812396
39812401
39812503
39812511
39812512
39925858
39925864
39925867
39925875
39949245
39963591
39963592
39963600
39995682
39995683
39995684
39995685
39995688
39995691
39995692
39995693
39995695
39995696
40022110
40088638
40088656
40088657
40088660
40088661
40209573
40213049
40225697
40257846
40257848
40258030
40432867
40432875
40432877
40432879
40471795
40530929
40530931
40541874
40541875
40541876
40541877
40541878
40541879
40541880
40541881
40541882
40541883
40541884
40541885
40541886
40541887
40541888
40541889
40541890
40541891
40541892
40541893
40541894
40541896
40541898
40541899
40541900
40541901
40541932
40541934
40556636
40636243
40647450
40647452
40648875
40671201
40671204
40671207
40671208
40671211
40703591
40703605
40703609
40740004
40747941
40781763
40781764
40781765
40781766
40781767
40781768
40781769
40781770
40781771
40781773
40785450
40785451
40785452
40785453
40785456
40785460
40785461
40785464
40785467
40785469
40785470
40785471
40785472
40785473
40785476
40785477
40785478
40785479
40785480
40785481
40785482
40785483
40785484
40785485
40785486
40785487
40785488
40785489
40785490
40785491
40785492
40785493
40785494
40785495
40785496
40785497
40785498
40785499
40785500
40785501
40785502
40785503
40785504
40785505
40785506
40785507
40785508
40785509
40785510
40785511
40785513
40785514
40785515
40785516
40785517
40785518
40785519
40844500
40897856
40897857
40898040
40898041
40898042
40898043
40898044
40898045
40898046
40898047
40898048
40898049
40898050
40898051
40898052
40898053
40898054
40898055
40898057
40898058
40898059
40898060
40898061
40921762
40921763
40950218
40950219
40950224
40950225
40950226
40950227
40950228
40950230
40950231
40950232
40950233
40950234
40950235
40950238
40950239
40950240
40950241
40950242
40950243
40950244
40950245
40950246
40950247
40950250
40950251
40994927
40994929
40994931
40994933
40994934
40994935
40994936
40994937
40994938
40994939
40994941
40994943
41034314
41034315
41034316
41034429
41034430
41034458
41034459
41034463
41034464
41034470
41034497
41078667
41078668
41078669
41078670
41078671
41078672
41078673
41078674
41078676
41078677
41078678
41078679
41078680
41078681
41078682
41078683
41078684
41078686
41078688
41094437
41094438
41094439
41094459
41094461
41094462
41094464
41098706
41098707
41098708
41098711
41098712
41098713
41098714
41098715
41098716
41098717
41098719
41098720
41211448
41211449
41211452
41211453
41211454
41211455
41211456
41211457
41211458
41211459
41211460
41211461
41211462
41211463
41211464
41211465
41211466
41211468
41211469
41211470
41211471
41211472
41211473
41211474
41211475
41211485
41211486
41211488
41211489
41211490
41224336
41240348
41240349
41263872
41263883
41263887
41263891
41263899
41263903
41263905
41263908
41263913
41263989
41264020
41264021
41264022
41264023
41264024
41264025
41264026
41264027
41264028
41264075
41264077
41264079
41264236
41264237
41279879
41301828
41325801
41407531
41410473
41410475
41410476
41410502
41410504
41410505
41410506
41410507
41410530
41410531
41410533
41410537
41410539
41410545
41410547
41410549
41474921
41474922
41474932
41474933
41474934
41474935
41474936
41474937
41474938
41474962
41495772
41495773
41495807
41495938
41495969
41495970
41495971
41495972
41495973
41495974
41495975
41495976
41495977
41495978
41495979
41496013
41496014
41496016
41496017
41496018
41538007
41544485
41544486
41544487
41544488
41544489
41544490
41661935
41661939
41682507
41682508
41723699
41723700
41723701
41723702
41723704
41723705
41723706
41723708
41723713
41723714
41723715
41723716
41723717
41723718
41723719
41723720
41723723
41723724
41723726
41723733
41723734
41723735
41723736
41723738
41723739
41723740
41723741
41723742
41723743
41723744
41723745
41723746
41723747
41723748
41723749
41723750
41723751
41723752
41723753
41723754
41723755
41723756
41723757
41723758
41723759
41723760
41846358
41846359
41846360
41846361
41846362
41846363
41846365
41846366
41846367
41846372
41846376
41846377
41846384
41846385
41846390
41849311
41872894
41872896
41899415
41947591
41950142
41950225
41950275
41950276
41950277
41950278
41950279
41950281
41950283
41950284
41950285
41950289
41950300
41952578
41952579
41952580
41952581
41952582
41952583
41952585
41952586
41952592
41952598
41952605
41952611
41984175
41984201
42028520
42028521
42028522
42028523
42028524
42040344
42040345
42040346
42040347
42040348
42040349
42040350
42040357
42060334
42060335
42060336
42060337
42060338
42060339
42060340
42060341
42060342
42060343
42060344
42060345
42060346
42060347
42060348
42060349
42060350
42060351
42060352
42060353
42060354
42060355
42060356
42060357
42060358
42060359
42060360
42060361
42060362
42060363
42060364
42060366
42060369
42075309
42127957
42127958
42127959
42127960
42130264
42198862
42198863
42249208
42249209
42249211
42261615
42261616
42261617
42261618
42261625
42261696
42261715
42301129
42449328
42449329
42449330
42449331
42449332
42449333
42460318
42549611
42649684
42661744
42684141
42686493
42686503
42686511
42726715
42726716
42726717
42726718
42726721
42726722
42726724
42821381
42821382
42821383
42821384
42821385
42821386
42821387
42821388
42821422
42821423
42821425
42821426
42821427
42821428
42821429
42918918
42918919
42918967
42966782
42966789
42966798
42966804
42998378
43018475
43018478
43018489
43018494
43018495
43018496
43018497
43018498
43018500
43018501
43021025
43021028
43021031
43021034
43021036
43021042
43021044
43021047
43021050
43021052
43021055
43021058
43021060
43021063
43021066
43021070
43021072
43021075
43021077
43021078
43021081
43021083
43021085
43021087
43021089
43021092
43021093
43021096
43021098
43021100
43021104
43021106
43021108
43021112
43021114
43053023
43053024
43053025
43053026
43053027
43053028
43053030
43053031
43053032
43053033
43053034
43053035
43053036
43053038
43053039
43053040
43053041
43053042
43053043
43053044
43053045
43053046
43053047
43053050
43053051
43053052
43053053
43053054
43053055
43053056
43053057
43053058
43053059
43053060
43053061
43070734
43070736
43070738
43070744
43070745
43070747
43070748
43070749
43070766
43070776
43429668
43492154
43492157
43492162
43492164
43492191
43492193
43492197
43492200
43492202
43492255
43492256
43492258
43492259
43492275
43492276
43492277
43492278
43492279
43492280
43492281
43492282
43492283
43492284
43492285
43492286
43492287
43492288
43492289
43492290
43492291
43492292
43492293
43492294
43492296
43492297
43492298
43492299
43492300
43492302
43492303
43492304
43492305
43492306
43492307
43492308
43492309
43492310
43492311
43492314
43492315
43492316
43492317
43501960
43501991
43504593
43504595
43504601
43538261
43538289
43576566
43576567
43576568
43579265
43629167
43671794
43747633
43747634
43747638
43885508
43885514
43885520
43885524
43885528
43885534
43885537
43885552
43885558
43885560
43885561
43885562
43885570
43885578
43885588
43885590
43993502
44085998
44085999
44086000
44086001
44086002
44086003
44086004
44086005
44086006
44086007
44086008
44086010
44086013
44086016
44086017
44086018
44086019
44086020
44086021
44086022
44086023
44086024
44086025
44086026
44086027
44086028
44086029
44086030
44086031
44086482
44151170
44151174
44151185
44151188
44184883
44184884
44184885
44184886
44184887
44184888
44184889
44184890
44184891
44184892
44184893
44184894
44184895
44184896
44184897
44184898
44184899
44184900
44184901
44184902
44184903
44184904
44184905
44184906
44184907
44184908
44184909
44184910
44184911
44184934
44214722
44297769
44317661
44323124
44323126
44323127
44323128
44323129
44323130
44323131
44323132
44323133
44323134
44323136
44323137
44526812
44599155
44787141
44802930
44802983
44802995
44965828
44972972
44972974
44972977
44972979
44972983
44972985
44972990
44972993
44972994
44973001
44973007
44973008
44973009
44973012
44973013
44973014
45032612
45067071
45067122
45067129
45067164
45067203
45203361
45203379
45203383
45315510
45318468
45318469
45318470
45318471
45318472
45318473
45318474
45318476
45318477
45318478
45318480
45318481
45318483
45318485
45318489
45318495
45318497
45318502
45318566
45318570
45364778
45364792
45390510
45390511
45475221
45475225
45475227
45475244
45475246
45475247
45475257
45475259
45475261
45475267
45475278
45475279
45475303
45475304
45531883
45531884
45531885
45531886
45531891
45531894
45531897
45531899
45531900
45531901
45531902
45531904
45531906
45531912
45531913
45531914
45531915
45531916
45531917
45531918
45531919
45531920
45531921
45531923
45531939
45531940
45531941
45531942
45531944
45557790
45557791
45557793
45557794
45557795
45557796
45557797
45557798
45557799
45557800
45557801
45557804
45557805
45557806
45557807
45557808
45557809
45557811
45557834
45557835
45557837
45869228
46003393
46042254
46042256
46067849
46107384
46218648
46218700
46218701
46218702
46218703
46218704
46218705
46218706
46218707
46218708
46315791
46429043
46551386
46551387
46569785
46569786
46569787
46569788
46569789
46569791
46569792
46569804
46569810
46569817
46569818
46569820
46569822
46619732
46648003
46649711
46664918
46664920
46799139
46799140
46799141
46799142
46808129
46808143
46808144
46808145
46808146
46814159
46883575
46968612
47011429
47011444
47011656
47011657
47011658
47082398
47108877
47269366
47279419
47367434
47367435
47367436
47367437
47367438
47367439
47465181
47555757
47555758
47753917
47779540
47983375
48114003
48114004
48135957
48135959
48135960
48135962
48190226
48190227
48190228
48190230
48190231
48190233
48190234
48190242
48190245
48190249
48190252
48193120
48218159
48218163
48218164
48218165
48218187
48218190
48218191
48218194
48227312
48228293
48228294
48228295
48396622
48396624
48396628
48396632
48439994
48439995
48439999
48440003
48592093
48592094
48592095
48592096
48592098
48592099
48592100
48592101
48592102
48592103
48592104
48592105
48592106
48592107
48592108
48592109
48592110
48592111
48592112
48641107
48914656
48914728
48914729
48914732
48914735
48914736
48914737
48914756
48914757
48914759
48914760
48914761
48914763
48914767
48914769
48989731
49088674
49088675
49088676
49088677
49088678
49088679
49088690
49088691
49088697
49088722
49088752
49088753
49088754
49088755
49088756
49088757
49088758
49088759
49088760
49088761
49088762
49088763
49088780
49088781
49088782
49088783
49088784
49088785
49088786
49088787
49088788
49088789
49088790
49088791
49088792
49088793
49088794
49088795
49088796
49088797
49088798
49088799
49088800
49088801
49088802
49088803
49088804
49088806
49088807
49088808
49088809
49088810
49088811
49088812
49105386
49121389
49121390
49121392
49159189
49159199
49167476
49167477
49167478
49167483
49167488
49167489
49248325
49708565
49708570
49708582
49708583
49708584
49708585
49708587
49708592
49781246
49855012
49855013
49855014
49855015
49855021
49856775
49856777
49856780
49856783
49856785
49856786
49856787
49856788
49856789
49856861
49899216
49899255
49900955
49994185
49994212
49994213
50063214
50125213
50221068
50228161
50228162
50275586
50275590
50275591
50275592
50275734
50275737
50275741
50291109
50303526
50363443
50363444
50363445
50363446
50363447
50363448
50363449
50363450
50363451
50363452
50366898
50366899
50366900
50366901
50366902
50366903
50366904
50366905
50366906
50366907
50366908
50366909
50366910
50532892
50532893
50532894
50532895
50532897
50532898
50532899
50532900
50532901
50532902
50532903
50532904
50532905
50616655
50693187
50693256
50693265
50804127
50804128
50804143
50804144
50804145
50804146
50804147
50804148
50804149
50804150
50804154
50804155
50804156
50804157
50804158
50804159
50804160
50804161
50804162
50804163
50804165
50804168
50835056
50870247
50870267
50969002
51021825
51021826
51021827
51021828
51050242
51050243
51090386
51090398
51203891
51683166
51748865
51748867
51810697
52007592
52007593
52105514
52458817
52458821
52458823
52458825
52458827
52458829
52458831
52458833
52458835
52458836
52458837
52458839
52458840
52458841
52458842
52458843
52458844
52458846
52458848
52533953
52533954
52945104
52945110
52945114
52945123
52998013
52999314
53056926
53193281
53193282
53212343
53212344
53212355
53212356
53212371
53289472
53289547
53289548
53289549
53289550
53289551
53289552
53289553
53289554
53289555
53289556
53289557
53289558
53289559
53289561
53289562
53633361
53720516
53720519
53760699
53796376
53863243
53863256
53879375
54048718
54048719
54048720
54048721
54060726
54060736
54132547
54182669
54183055
54185327
54185328
54185329
54200753
54200795
54200807
54200810
54200816
54200817
54200820
54200823
54200833
54200889
54200972
54200984
54200985
54200986
54200991
54223410
54335033
54337056
54337057
54394792
54394800
54394868
54394873
54394875
54816123
54816124
54816125
54816126
54816127
54816128
54816129
54816130
54848633
54848634
54848635
54848636
54848637
54848638
54848639
54848640
54848641
54848642
54848643
54848644
54848645
54848647
54848653
54848654
54848655
54848676
54848678
54848679
54848680
54848681
54848685
54848687
54848688
54863112
54887627
54987924
54987925
54996052
54996053
55022541
55022544
55108279
55115688
55115689
55115721
55116625
55125953
55125958
55125960
55125978
55125980
55125981
55125983
55125984
55232341
55232342
55232343
55232344
55232345
55232346
55232347
55232348
55232349
55232350
55232351
55232352
55232353
55232354
55232355
55232356
55232413
55232414
55232415
55331186
55435060
55435062
55435080
55435083
55665858
55665859
55835114
56060874
56100636
56435587
56476832
56476833
56476835
56476837
56476838
56476840
56476842
56476843
56476845
56476846
56476847
56476858
56476859
56476860
56476861
56476862
56476863
56476864
56476865
56476866
56476867
56476868
56476869
56476870
56476872
56476873
56476874
56476875
56476876
56476877
56476878
56476879
56476880
56476881
56476882
56476883
56476884
56476886
56476893
56476894
56476895
56476903
56476904
56592207
56663386
56719601
56850191
56850192
56850193
56850194
56850195
56850196
56850197
56850198
56850199
56850200
56850201
56850202
56850203
56850204
56850205
56850206
56850207
56850208
56850209
56850210
56850211
56850212
56850213
56850214
56850215
56850216
56850217
56850218
56850219
56850220
56850221
56850222
56850223
56850224
56850225
56850226
56850227
56850228
56850229
56850230
56850231
56850233
56850234
56850235
56850236
56850237
56850238
56850239
56850240
56912636
56912637
56912638
56912639
56912640
56912641
56912992
56913001
56913002
56913020
57165662
57235393
57581751
57581752
57581755
57581756
57581761
57581762
57631372
57729458
57729459
57729482
57729493
57729495
57729502
57729503
57729504
57729505
57729506
57729507
57729509
57729514
57729515
57729516
57729518
57729519
57729571
57913008
57921272
58003136
58171714
58310238
58351255
58460137
58460138
58460139
58460140
58460141
58460142
58460143
58460144
58460145
58460146
58480013
58571422
58571437
58764332
58841171
58841172
58841174
58841175
58841176
58841177
58841178
58841179
58841180
58841181
58841182
58841183
58841184
58841185
58841186
58841187
58841188
58841189
58841190
58841191
58841192
58841193
58895101
58975211
58975212
58975214
58975215
58975217
58975218
58975219
58975220
58975221
58975224
58975226
58975227
58975236
58975237
59018251
59018303
59018304
59018305
59018306
59018307
59018308
59018309
59018310
59018311
59018312
59018313
59018314
59111207
59111208
59111209
59111210
59111211
59111212
59111213
59111214
59111215
59111216
59111217
59111218
59111219
59111220
59111221
59111222
59111223
59111224
59111225
59111226
59111227
59111228
59111229
59111230
59111231
59111232
59111233
59111234
59111235
59111236
59111237
59111238
59111239
59111240
59111241
59111242
59111243
59111244
59135155
59163409
59206167
59206195
59272961
59299368
59299520
59445673
59577416
59577417
59577418
59577419
59577420
59577421
59577422
59577423
59577424
59577425
59978937
59978938
59978939
59978940
59978941
59978942
59978943
59978944
59978945
59978946
59978947
59978948
59978949
59978950
59978951
59978955
59978956
59978957
59978958
59978959
59978960
59978961
60082027
60082030
60082031
60082033
60082036
60082037
60082039
60082041
60082043
60082046
60082048
60082051
60082053
60082055
60082056
60082058
60082060
60082063
60082099
60082100
60082102
60082104
60082106
60082128
60082131
60513746
60797994
61077186
61077192
61077197
61077198
61077203
61077208
61077213
61077216
61077218
61077223
61077227
61077235
61077240
61077249
61077252
61077260
61077263
61077266
61077268
61077279
61077291
61077329
61077340
61077341
61123811
61123814
61123815
61123830
61123831
61123832
61123833
61123834
61123835
61123836
61123837
61123838
61123839
61123840
61123841
61123843
61123844
61123847
61335608
61335609
61335610
61335611
61335612
61335613
61335614
61335615
61335616
61335617
61335618
61335619
61335620
61335621
61335622
61335623
61335624
61335625
61335626
61335627
61335628
61335629
61335630
61335631
61335632
61335634
61335635
61335636
61335637
61335638
61335639
61335643
61610851
61623144
61623145
61623146
61623147
61623155
61623156
61623159
61623160
61623161
61623162
61623163
61623164
61623165
61623166
61623167
61623168
61623169
61623170
61623171
61623173
61623174
61623175
