# Supplementary material for: Application of the digital annealer unit in optimizing chemical reaction conditions for enhanced production yields
Source: J Cheminform. 2025 Jul 14;17:105. doi: 10.1186/s13321-025-01043-y (PMC12261849; doi:10.1186/s13321-025-01043-y)
Supplement: Supplementary file 4 [file 13321_2025_1043_MOESM4_ESM.txt]

15894
27256
32671
32683
108193
108302
108819
143491
143541
168514
267995
268402
278087
278190
279927
280225
280866
578625
686026
705417
761707
778890
796877
968490
1489898
1499377
1519297
1519460
1523373
1527173
1530862
1530986
1531076
1532705
1532708
1533334
1541453
1545163
1550115
1554696
1554713
1568313
1568316
1570306
1575789
1620746
1629690
1640682
1640683
1641591
1641611
1642615
1648209
1649856
1651009
1653121
1659923
1663344
1668942
1711028
1714571
1714683
1714726
1718505
1719369
1719375
1723873
1725067
1725084
1737451
1737452
1737458
1756491
1793244
1816823
1832896
1917967
1982893
1983290
2009215
2010317
2010347
2010417
2011988
2015162
2015300
2037240
2038591
2051186
2065106
2066984
2067706
2073417
2075252
2105096
2181931
2181932
2182323
2182327
2224712
2410563
2410664
2410666
2410791
2448496
2479934
2539364
2927116
2927130
2929481
2941705
2973006
3363984
3377508
3377521
3412579
3557841
3752726
3857433
3929862
3929864
3929865
3929866
3929868
3929870
3929871
3929872
3929873
3929875
3929877
3929881
3929884
3929887
3929895
3929934
3929936
3929972
3932358
3943161
3943162
3962082
3962271
3986205
4033274
4033275
4033276
4033277
4033278
4033279
4033280
4033281
4033282
4033284
4033287
4033288
4033289
4033292
4053867
4077997
4078146
4078164
4091455
4116397
4149257
4161136
4209586
4209589
4209590
4209591
4209592
4209594
4214262
4245201
4246205
4249118
4249120
4252304
4254005
4261504
4261625
4269544
4293804
4297084
4297087
4297088
4350623
4350628
4379238
4381583
4381584
4381585
4381586
4381589
4381606
4417328
4426666
4439654
4439655
4439656
4439659
4460963
4461110
4465800
4470846
4470847
4472465
4475899
4477847
4506456
4506457
4506458
4506459
4506460
4506461
4506462
4530913
4531069
4566554
4566788
4604958
4604961
4605029
4605033
4605229
4605679
4609184
4609186
4616536
4619187
4619372
4629563
4662933
4665264
4666842
4668008
4669195
4674159
4675577
4677494
4681618
4686833
4686852
4687256
4690185
4715219
4715222
4715234
4715236
4723968
4723970
4723971
4723975
4723979
4757105
4761867
4767253
4767354
4767836
4768993
4771691
4776277
4779311
4789845
4812924
4812926
4812927
4812929
4812930
4812952
4812975
4814117
4817182
4818570
4821651
4822021
4822051
4822961
4825058
4828165
4832506
4832654
4836354
4836460
4855071
4855072
4855075
4855076
4855077
4855079
4855089
4859778
4868301
4870331
4870397
4872881
4880309
4894836
4894837
4894839
4894841
4894842
4894843
4894854
4921362
4921363
4922770
4923083
4923775
4923825
4925345
4925371
4926941
4936658
4943288
4943289
4943290
4943510
4947293
4949674
4976846
4976861
4977783
4978848
4978849
4978851
4979375
4979909
4982327
4982355
4990160
4990902
5000651
5010291
5028217
5045629
5045632
5045651
5046692
5046693
5046694
5048367
5049729
5052876
5052877
5052878
5055762
5055764
5061878
5061879
5082667
5082673
5084523
5096829
5101694
5133538
5136837
5136903
5138156
5138157
5138189
5139213
5139551
5139552
5140211
5140246
5141827
5142921
5143552
5143553
5143554
5143564
5143565
5143581
5143588
5147028
5147030
5147057
5147199
5150357
5150362
5150363
5150364
5150365
5150366
5152280
5155486
5155732
5157861
5182568
5182569
5182570
5182571
5182573
5182575
5182576
5182578
5182590
5186416
5186887
5186888
5186889
5187015
5187073
5187438
5187439
5187440
5187441
5187443
5195152
5195180
5195969
5196804
5197850
5198744
5198745
5198746
5198747
5198748
5198749
5198750
5198751
5200123
5200249
5200270
5200456
5203162
5207773
5207884
5207960
5208172
5211009
5211010
5211229
5211480
5212039
5213505
5216558
5219220
5219796
5219800
5221510
5248094
5248100
5248101
5248108
5248114
5248123
5248124
5248126
5248127
5254897
5254927
5255462
5259451
5260396
5260830
5261051
5261548
5261549
5261550
5262499
5262500
5262501
5262502
5263848
5263849
5263850
5263851
5263852
5263853
5264188
5264189
5264190
5264191
5264192
5264193
5265114
5265129
5265140
5265141
5265569
5265629
5265646
5265672
5265716
5265770
5266458
5266885
5268446
5268814
5269988
5272212
5273841
5274134
5279599
5279612
5279645
5285867
5287061
5288033
5289703
5289704
5294782
5295955
5299370
5299579
5312771
5312774
5312775
5312777
5312778
5312779
5312780
5312781
5312782
5312783
5312794
5316108
5316109
5316160
5319107
5319108
5321547
5321958
5321960
5322382
5324801
5325145
5325264
5325266
5325267
5325268
5325269
5325282
5325286
5328609
5333364
5338547
5338634
5339048
5341029
5342180
5344740
5360944
5360955
5360969
5360975
6406415
6581657
6861103
8496156
8519731
8520639
8527156
8527494
8527495
8527580
8527598
8527782
8528464
8529059
8544071
8544099
8544100
8544101
8544104
8544159
8544161
8544162
8544164
8544165
8544169
8544171
8544323
8544668
8544669
8545082
8546493
8546498
8546499
8546500
8546501
8546502
8546507
8546534
8546647
8546648
8546691
8546738
8548385
8548386
8548390
8548391
8548976
8549157
8549825
8549832
8550385
8550983
8551403
8554640
8554755
8554850
8554974
8555424
8555425
8555426
8555428
8555429
8555430
8555479
8555503
8555530
8555581
8555649
8555654
8555660
8556823
8556856
8557000
8557171
8557794
8557795
8557857
8557994
8558978
8559671
8559672
8559675
8559686
8559831
8559833
8559844
8559852
8559855
8559857
8559858
8559860
8559861
8559862
8559863
8559867
8559870
8559871
8559877
8559901
8559914
8559916
8559918
8559940
8560067
8560070
8564340
8564498
8565316
8565549
8567680
8567953
8568060
8568062
8571493
8574525
8574526
8574527
8576338
8577410
8578576
8580620
8580628
8583109
8606420
8606421
8606434
8606436
8606437
8606439
8606449
8606452
8606453
8606454
8606456
8606461
8606462
8606464
8606467
8606475
8608858
8608866
8609091
8609092
8609174
8609240
8609640
8611370
8611372
8611374
8611387
8611409
8611461
8611497
8612610
8612611
8612612
8612613
8612614
8612615
8612616
8612617
8612618
8612620
8612621
8612622
8613011
8613262
8613782
8614249
8614260
8614976
8614977
8615318
8617848
8617996
8618021
8618040
8618539
8618542
8618543
8618544
8618546
8618566
8618567
8618568
8618673
8619074
8619088
8619430
8619431
8619570
8619596
8619663
8620551
8620879
8620880
8620881
8620882
8620969
8620984
8621096
8621097
8621098
8621142
8621609
8621894
8622135
8622147
8622260
8622261
8622262
8622263
8622290
8622298
8622495
8622502
8626061
8626066
8626074
8626075
8628230
8629329
8631632
8631816
8631975
8633670
8633677
8633679
8633680
8633682
8633684
8633689
8633693
8634526
8636071
8636072
8636073
8636858
8638069
8638095
8638651
8639129
8639130
8639952
8639953
8642621
8662919
8662920
8662921
8662922
8662931
8662932
8662934
8662935
8662938
8662941
8662944
8662948
8662949
8662950
8662953
8662954
8662956
8663039
8664041
8664043
8665860
8667012
8668173
8668843
8668844
8668853
8668854
8671226
8671957
8672497
8672501
8672843
8672852
8675655
8676884
8676885
8677855
8677943
8678601
8678653
8678757
8678799
8678803
8678829
8679454
8679794
8680170
8680240
8680297
8681246
8681247
8682414
8683265
8683267
8683276
8683281
8683408
8683426
8683427
8683428
8683430
8683431
8683444
8683449
8683450
8683451
8683463
8683472
8683476
8683493
8683689
8683691
8686601
8690551
8693356
8698957
8698958
8702177
8703159
8703781
8704808
8705192
8705193
8705874
8706736
8707813
8707826
8708193
8708196
8708597
8708598
8711426
8719209
8719210
8724764
8734929
8736383
8736692
8736697
8736698
8736699
8736701
8736704
8736711
8736716
8736717
8736718
8736721
8736741
8736742
8736743
8736749
8736750
8736751
8736752
8736753
8736755
8736757
8739341
8739342
8739456
8739457
8739685
8739686
8739693
8739695
8740098
8741725
8741729
8741730
8741732
8741733
8741897
8741898
8741899
8741900
8741901
8741902
8741903
8741904
8742079
8742087
8742190
8742191
8742193
8742195
8743682
8743683
8743684
8743685
8743686
8743692
8743693
8743696
8745286
8745310
8745312
8746204
8747691
8747801
8747802
8748895
8748897
8749710
8749742
8750336
8750337
8750346
8750394
8750506
8751046
8751605
8751636
8751715
8751716
8752634
8753294
8753295
8753296
8754191
8754192
8754193
8754194
8754456
8754458
8754459
8754466
8754467
8754473
8754624
8754625
8754626
8754641
8754642
8754645
8754646
8754649
8754650
8754690
8754691
8754707
8754863
8754866
8755523
8756896
8762127
8762129
8762130
8762132
8764849
8764854
8769660
8771031
8771034
8771035
8773630
8774384
8774585
8775113
8785703
8788269
8788270
8788271
8788272
8788273
8788274
8788275
8788276
8796675
8796696
8796699
8797965
8797966
8797967
8797969
8797975
8797976
8797983
8797984
8797986
8797987
8797990
8797999
8798000
8798009
8798010
8798019
8798020
8800457
8800838
8801707
8801814
8803036
8803488
8803495
8805555
8805556
8806806
8806950
8807241
8809570
8809571
8809572
8811121
8811135
8811357
8811889
8812283
8812627
8812839
8812840
8813211
8813212
8813293
8813335
8813741
8814295
8814296
8814599
8814627
8814786
8814943
8815452
8815985
8815990
8816136
8816144
8816354
8816358
8821533
8821534
8827391
8827538
8827637
8830135
8831552
8832928
8838341
8838561
8840754
8859937
8859941
8859943
8859951
8859954
8859956
8863065
8863125
8864101
8864102
8864103
8864317
8865277
8865896
8865961
8866179
8866485
8867601
8868606
8868607
8870108
8870109
8870709
8871904
8872070
8873852
8874749
8875255
8875312
8875673
8875947
8875948
8875996
8876037
8876156
8876367
8876732
8877517
8878173
8879002
8879066
8879105
8879114
8879115
8879142
8879144
8879146
8879149
8879403
8879417
8879747
8879748
8879792
8879834
8879973
8886003
8890882
8891244
8891256
8891977
8895635
8897008
8897014
8897692
8898656
8898657
8898659
8898663
8899425
8900331
8900350
8900487
8901479
8903245
8903815
8903816
8903944
8904757
8909347
8912776
8925180
8926603
8926657
8926660
8926663
8926664
8926665
8926666
8926668
8926670
8926674
8926675
8926676
8926677
8926678
8926679
8926680
8926681
8926682
8926683
8926688
8926689
8926696
8926698
8926706
8926715
8926716
8926721
8926723
8928701
8929544
8931627
8932076
8932164
8932167
8932168
8932169
8932270
8932271
8932571
8932572
8933574
8933575
8933576
8933590
8933599
8933646
8933654
8933658
8934887
8935439
8935454
8936115
8936231
8936232
8936259
8936260
8936318
8937941
8938097
8938098
8938099
8938100
8938102
8938103
8939684
8940232
8940282
8940326
8940331
8940332
8940357
8940436
8940475
8940480
8940945
8940983
8940984
8941658
8941735
8941786
8941880
8941895
8941928
8942336
8942507
8942737
8943090
8943137
8943893
8944603
8944609
8944610
8944754
8944755
8944766
8944767
8944779
8944788
8944789
8944792
8944793
8944795
8944798
8944799
8944810
8944811
8944814
8944817
8944878
8944903
8944971
8944972
8944973
8944974
8944977
8944984
8945115
8945116
8945334
8945346
8945381
8945393
8945394
8945395
8946998
8946999
8949147
8949158
8949175
8949176
8949177
8949274
8950624
8950625
8950626
8950627
8951343
8951352
8951362
8951385
8951433
8951941
8951949
8951971
8952135
8952367
8952685
8954621
8954626
8955029
8955062
8955105
8955872
8955929
8956173
8956240
8956242
8957774
8958322
8958347
8958434
8959682
8959683
8960088
8960901
8961076
8961115
8961548
8964882
8964935
8964936
8965309
8965703
8965719
8966652
8967708
8967763
8968981
8972688
8974060
8976642
8988075
8988076
8988089
8988110
8988118
8988119
8988120
8988122
8988123
8988127
8988133
8988134
8988135
8988137
8988143
8988144
8988145
8988148
8988155
8988156
8988164
8988165
8988175
8988176
8988180
8988181
8988185
8988187
8991969
8993388
8993818
8993826
8993831
8993832
8993834
8993842
8994007
8994011
8995691
8995829
8996231
8996350
8997663
8997664
8997667
8998714
8998775
8998811
8998879
8998892
9000249
9001547
9001685
9002414
9002415
9002416
9002420
9002450
9002483
9002503
9003179
9003329
9003330
9003331
9003384
9003385
9003766
9003767
9004088
9004185
9004891
9004892
9004893
9005158
9006144
9006373
9007169
9007216
9007633
9007663
9007717
9007718
9007719
9007720
9007721
9007723
9007724
9007725
9007796
9007804
9007820
9007821
9007837
9007839
9007847
9007849
9007882
9007883
9007884
9007886
9007887
9007894
9008067
9008068
9008071
9008074
9008416
9008879
9012624
9012626
9012629
9014157
9018126
9018128
9018130
9018132
9020050
9020051
9020334
9020341
9020342
9020396
9020524
9024892
9026276
9026733
9029251
9029252
9029311
9029658
9029665
9029666
9030298
9030300
9030646
9032054
9032068
9032972
9032973
9032990
9034474
9034685
9034687
9034688
9038454
9041933
9044496
9044722
9047627
9048598
9049060
9055021
9056136
9056148
9056151
9056154
9056158
9056162
9056163
9056169
9056170
9056171
9056178
9056182
9056191
9056203
9056204
9056205
9056209
9056212
9056213
9056214
9056215
9059273
9060512
9062285
9062392
9067566
9068918
9068920
9068921
9068922
9069019
9069636
9070207
9070242
9070277
9070376
9070385
9070592
9070757
9071131
9071277
9072938
9072951
9072955
9072979
9072980
9072996
9073172
9073179
9073180
9073181
9073190
9073780
9073875
9077283
9078580
9083102
9088909
9089311
9089312
9089668
9090755
9090756
9090758
9092468
9092952
9095578
9097090
9100067
9100319
9102134
9107432
9115406
9115407
9116487
9116489
9116492
9116493
9116494
9116495
9116496
9116497
9116498
9116500
9116507
9116511
9119129
9119130
9119131
9119132
9119133
9119134
9119135
9119136
9119221
9119472
9119653
9119969
9120020
9120041
9121976
9121977
9121978
9121979
9121980
9122549
9123248
9123526
9123542
9123595
9123597
9123598
9123602
9123607
9123865
9123929
9125268
9125284
9125285
9125287
9125289
9125298
9125314
9125315
9126195
9126221
9126222
9126223
9126224
9126225
9126371
9126374
9126506
9127816
9128979
9129136
9129615
9129616
9129633
9129634
9129635
9129636
9129637
9129638
9129639
9129640
9129650
9129792
9129874
9130208
9130209
9130210
9130211
9130212
9130213
9130214
9130215
9130219
9130220
9130223
9130225
9130226
9130227
9130228
9130229
9130238
9130373
9130377
9130378
9130379
9130380
9130827
9130828
9130829
9130830
9130831
9130873
9130996
9131009
9131336
9131351
9131361
9131362
9131363
9131370
9131371
9131440
9131508
9131509
9131581
9131582
9132080
9132561
9132619
9132652
9132653
9132654
9132655
9132656
9132714
9133261
9133262
9133263
9133264
9133265
9133266
9133267
9133753
9133946
9133947
9133978
9134098
9134111
9134122
9134129
9134136
9134145
9134371
9138478
9138479
9138480
9138481
9138482
9138485
9138488
9138489
9138492
9139501
9139797
9141622
9141623
9141624
9141625
9141860
9144107
9144711
9144811
9144812
9144813
9144814
9144817
9144820
9146064
9146065
9147649
9148382
9149412
9149417
9149799
9149800
9150361
9150362
9150363
9150364
9150475
9150476
9150691
9152235
9153204
9153692
9153693
9154038
9154039
9154259
9154317
9157538
9157591
9162734
9162735
9162736
9162737
9163099
9164826
9167689
9167690
9174243
9175201
9175203
9175207
9175211
9175217
9175218
9175225
9175226
9175228
9175229
9175231
9175233
9175234
9175245
9177647
9177894
9178050
9178051
9178052
9178057
9178105
9178112
9178120
9178309
9178650
9178654
9178711
9178712
9178713
9178962
9178964
9178965
9178966
9178971
9178972
9178973
9179100
9180265
9180266
9180510
9180555
9180557
9180558
9180583
9180696
9180758
9180759
9180760
9180795
9180949
9180951
9181422
9182012
9182013
9182014
9182204
9182220
9182582
9183887
9183888
9183909
9183917
9183948
9183952
9183953
9184126
9184127
9184205
9184228
9184412
9184413
9184712
9184714
9184829
9186062
9186258
9186507
9186968
9187893
9187894
9188490
9188556
9188566
9188612
9188740
9188741
9189036
9189170
9189310
9189413
9189621
9189651
9189655
9189656
9189657
9189776
9189838
9190631
9192179
9192325
9192343
9192347
9192355
9192362
9192363
9192364
9192367
9192371
9192383
9192396
9192397
9192398
9192399
9192400
9192402
9192403
9192444
9192445
9192563
9192691
9192692
9192694
9192697
9192958
9193299
9193300
9193311
9196275
9196435
9199205
9200940
9201900
9202743
9203012
9203353
9203354
9204236
9205486
9205583
9205584
9205585
9205812
9205815
9207065
9207066
9207165
9207661
9208182
9210559
9212693
9212694
9212770
9212795
9213205
9213480
9213481
9214166
9218035
9234180
9234184
9234185
9234187
9234192
9234197
9234199
9234208
9234209
9234219
9234230
9234235
9234236
9234247
9234248
9234426
9236431
9237126
9237144
9237650
9237651
9237652
9237653
9237678
9237684
9237708
9239544
9239547
9239548
9239549
9239550
9239628
9239629
9239795
9242778
9242779
9242782
9243269
9243270
9243271
9246247
9246445
9246805
9246809
9246810
9246811
9246935
9247841
9248036
9248367
9249829
9249945
9250107
9250523
9250524
9250625
9250680
9250683
9250701
9250710
9250718
9250719
9250723
9250725
9250726
9250791
9250891
9250991
9250999
9251000
9251001
9251003
9251013
9251221
9251222
9251596
9255212
9255213
9255857
9261573
9261750
9261752
9265597
9270362
9270363
9270434
9270472
9270473
9270474
9270843
9270845
9271877
9273541
9275657
9275677
9291832
9291834
9291835
9291839
9291855
9291858
9291860
9291867
9291870
9291879
9291892
9291893
9291910
9294856
9295192
9295193
9295226
9295227
9295318
9295320
9296910
9296929
9298391
9298393
9298407
9298996
9298998
9299003
9299099
9299101
9299343
9300141
9301069
9301070
9301205
9301206
9301376
9301769
9301786
9301917
9302267
9302799
9302800
9302889
9302890
9302891
9302892
9302893
9302894
9302895
9302896
9303693
9303699
9304119
9304134
9304943
9305003
9305526
9305527
9305535
9305536
9305537
9305538
9307166
9307419
9307420
9307421
9309523
9309578
9309613
9310410
9310425
9310443
9310445
9310557
9310626
9311298
9311390
9311814
9312053
9312054
9312055
9312056
9312057
9312058
9312059
9312060
9312061
9312062
9312063
9312064
9312221
9312262
9312316
9312406
9312590
9312614
9312622
9312623
9312624
9312625
9312626
9313407
9315924
9315925
9315929
9315933
9315944
9315945
9315946
9315965
9315966
9315967
9315968
9316060
9316079
9316081
9316099
9316112
9316117
9316128
9316130
9316135
9316144
9316146
9316398
9316411
9316416
9316420
9316421
9316562
9316841
9321144
9321736
9321747
9323534
9323536
9324902
9325579
9326046
9326372
9326576
9326577
9326578
9326783
9329228
9329317
9329321
9330739
9330973
9332755
9335056
9335436
9336281
9338062
9338123
9338217
9338349
9338379
9338551
9339033
9339126
9339127
9339128
9339129
9339130
9339631
9339880
9340299
9340310
9340593
9340888
9340913
9341469
9341671
9341864
9342906
9343008
9343009
9343912
9343913
9344029
9344031
9344033
9344034
9344763
9345626
9345877
9346478
9347304
9347445
9347470
9347471
9347472
9347528
9347529
9347530
9347531
9347532
9347559
9347560
9347561
9347562
9347563
9347972
9349742
9349875
9351020
9351021
9351022
9351023
9351024
9351025
9351026
9351027
9351028
9351029
9351030
9351031
9351032
9351033
9351034
9351035
9351036
9351037
9351038
9351039
9351040
9351041
9351042
9351043
9351044
9351045
9351046
9351047
9351048
9351049
9351050
9351051
9351052
9351054
9351055
9351056
9351057
9351058
9351059
9351060
9351061
9351062
9351063
9351064
9351065
9351066
9351067
9351068
9351069
9351070
9351071
9351072
9351073
9351074
9351117
9351118
9352745
9352746
9352747
9352748
9352749
9352750
9352751
9352752
9352753
9352754
9352755
9352756
9352758
9352759
9352760
9352761
9352762
9352764
9352765
9352766
9352767
9352768
9352769
9352770
9352771
9352772
9352773
9352774
9352775
9352776
9352777
9352778
9352779
9352780
9352781
9352782
9352783
9352784
9352785
9352786
9352787
9352788
9352789
9352790
9352791
9352792
9352793
9352794
9352795
9352796
9352853
9352854
9352855
9352902
9352903
9352904
9352912
9352913
9352914
9352915
9352916
9352917
9352918
9352919
9352920
9352921
9352922
9352923
9352924
9352926
9352927
9352928
9352929
9352930
9352931
9352932
9352933
9352934
9352935
9352936
9352937
9352938
9352939
9352940
9352941
9352942
9352943
9352944
9352945
9352946
9352947
9352948
9352949
9352950
9352951
9352952
9352953
9352954
9352955
9352956
9352957
9352958
9353123
9354779
9354780
9354797
9354798
9354799
9354801
9354802
9354803
9354804
9354805
9354806
9354807
9354808
9354809
9354810
9354811
9354813
9354814
9354815
9354816
9354817
9354818
9354819
9354820
9354821
9354822
9354823
9354824
9354825
9354827
9354828
9354829
9354830
9354831
9354832
9354833
9354834
9354835
9354836
9354837
9354838
9354839
9354840
9354841
9354843
9354844
9354845
9354846
9354847
9354879
9354931
9354932
9354933
9354934
9354935
9354936
9354937
9354938
9354939
9354940
9354942
9354943
9354944
9354945
9354946
9354947
9354948
9354949
9354950
9354951
9354952
9354953
9354954
9354955
9354956
9354957
9354958
9354959
9354960
9354961
9354962
9354963
9354964
9354965
9354966
9354967
9354968
9354969
9354970
9354972
9354973
9354974
9375502
9375506
9375507
9375508
9375509
9375511
9375512
9375513
9375515
9375522
9375525
9375533
9375548
9375551
9375553
9375559
9375571
9375577
9375578
9375580
9375586
9378782
9378788
9379689
9380054
9380309
9381806
9381810
9381811
9381864
9381874
9382250
9383485
9383547
9383548
9383549
9383559
9383569
9383641
9385042
9385371
9385377
9385564
9389913
9389914
9389954
9389965
9390591
9390639
9390640
9390675
9390680
9390818
9392058
9392059
9392299
9392418
9392996
9393584
9393804
9394354
9394355
9394356
9394358
9394359
9394361
9394362
9394387
9394481
9394770
9394771
9394772
9394792
9394840
9394841
9394842
9394847
9394850
9394952
9395148
9395149
9395151
9395162
9395163
9395166
9395279
9395292
9395293
9395316
9395318
9395320
9395322
9395327
9395357
9395361
9395396
9395397
9395467
9395469
9395572
9395573
9395574
9395586
9395598
9395601
9395602
9395603
9395873
9395928
9399506
9399507
9399510
9399511
9399512
9399514
9399515
9399569
9399591
9399612
9400593
9402569
9402570
9402571
9402585
9402588
9402829
9403421
9403444
9403451
9403510
9404017
9406128
9407247
9407447
9407485
9407486
9407487
9407488
9407490
9407536
9407537
9407538
9410639
9410904
9411156
9412231
9412232
9412233
9412234
9412235
9412239
9412240
9412241
9413283
9413428
9413429
9413431
9413439
9413591
9413600
9413955
9414498
9414504
9414512
9415416
9415586
9415587
9415588
9416596
9417740
9418372
9418654
9419666
9421025
9422010
9422011
9422896
9422954
9423996
9425145
9425146
9425393
9425809
9425903
9429696
9442715
9442733
9442739
9442740
9442745
9442754
9442759
9442761
9442763
9442773
9442775
9442780
9442781
9442782
9442784
9445130
9445131
9445203
9445204
9445205
9445206
9445275
9445294
9445295
9445380
9445458
9445475
9445681
9446075
9446237
9446488
9446491
9446492
9446493
9446535
9446536
9446537
9446539
9446614
9446628
9448194
9448198
9448199
9448200
9448201
9448205
9448206
9448221
9448222
9448269
9448279
9448326
9448328
9448332
9448416
9448603
9448604
9448605
9448606
9448607
9448609
9449629
9449638
9449700
9450166
9450907
9451374
9451395
9451406
9451407
9451736
9451878
9452173
9452178
9452185
9452186
9452210
9452312
9452313
9452314
9452315
9452316
9452317
9452318
9452319
9452320
9452322
9452323
9452333
9452334
9452335
9452337
9452338
9452353
9454351
9454352
9454899
9455480
9455556
9455568
9455587
9455752
9456088
9456110
9456143
9456146
9456203
9456270
9456299
9456300
9456302
9456909
9456930
9457476
9457483
9457488
9457496
9457498
9457523
9457525
9457540
9457541
9457548
9457617
9457636
9457637
9457672
9457673
9457926
9457981
9458101
9458141
9458252
9458541
9458589
9459359
9459680
9459681
9459682
9459749
9460143
9460165
9460282
9460285
9460289
9460292
9460297
9460307
9460341
9460348
9460352
9460371
9460381
9460382
9460383
9460438
9460467
9460547
9460557
9460558
9460563
9460571
9460572
9460573
9460574
9460642
9460643
9460644
9460662
9460795
9460812
9460842
9460843
9460916
9460918
9460921
9460922
9461189
9461265
9463002
9465860
9467671
9470001
9470619
9470984
9471191
9471192
9471221
9471228
9474354
9474356
9474362
9475258
9476884
9476885
9476886
9476888
9476889
9477147
9477148
9477149
9477397
9477399
9478966
9479835
9480118
9480627
9480792
9480793
9481322
9481813
9481814
9481815
9481816
9481817
9481818
9481819
9481820
9481821
9481822
9481823
9481825
9482167
9482348
9482385
9482982
9483177
9483361
9483362
9486072
9486667
9488081
9488082
9496923
9503532
9503536
9503542
9503547
9503548
9503549
9503553
9503555
9503564
9503582
9503598
9503609
9503615
9503619
9503631
9503632
9503633
9503634
9503641
9505820
9506440
9506686
9507147
9507402
9507403
9507417
9507670
9507930
9508109
9509020
9509029
9509364
9509368
9509369
9509371
9509372
9509374
9509379
9509380
9509897
9509915
9509974
9509999
9510041
9510049
9510051
9510059
9510195
9511318
9511689
9511693
9511694
9511783
9511792
9513684
9513708
9513728
9514291
9515684
9515696
9516419
9516603
9516903
9516904
9516906
9518082
9518861
9518899
9518923
9518988
9518997
9519357
9519534
9519541
9519546
9519547
9519548
9519569
9519595
9519598
9519601
9519604
9519613
9519694
9519696
9519699
9519728
9519734
9519735
9519737
9519738
9519747
9519748
9520330
9520390
9520537
9520773
9520774
9520908
9520917
9520918
9520920
9520932
9520933
9521023
9521090
9521127
9521183
9521200
9521359
9521923
9522396
9522580
9522597
9522598
9522600
9523755
9523949
9524029
9524041
9524042
9524043
9524051
9524389
9524395
9524397
9524401
9524408
9524520
9524555
9524558
9524563
9524566
9524568
9524570
9524572
9524573
9524581
9524588
9524656
9524868
9524881
9524887
9524961
9525207
9525321
9525443
9525725
9525726
9529495
9529501
9529503
9529522
9530948
9531950
9531960
9532855
9536958
9536965
9536966
9537146
9540893
9542183
9542997
9543315
9543325
9543813
9544175
9544392
9544449
9544628
9545751
9546333
9547422
9547523
9547525
9547527
9547528
9547529
9547530
9547531
9548138
9548377
9548380
9548381
9548713
9549104
9549657
9550789
9550886
9550887
9550888
9551000
9551002
9551012
9551027
9551187
9551189
9551350
9551354
9551400
9551403
9551404
9551600
9554516
9557575
9574304
9574346
9574347
9574349
9574355
9574361
9574363
9574366
9574367
9574368
9574369
9574370
9574375
9574382
9574383
9574384
9574388
9574390
9574399
9574400
9574410
9574411
9574414
9577374
9577633
9578077
9579212
9579488
9579667
9579668
9579670
9579671
9579678
9579680
9579685
9579834
9579840
9580164
9580165
9580173
9580260
9580261
9581086
9581087
9581174
9581729
9581846
9581847
9581871
9582121
9582146
9582253
9582792
9582970
9583612
9583616
9583617
9586483
9586621
9586622
9586624
9586757
9586758
9586774
9587086
9587087
9587101
9587104
9587129
9587130
9587131
9587132
9587329
9587708
9587709
9587710
9587712
9588414
9588489
9588623
9588795
9588806
9589053
9589486
9589487
9589488
9589489
9589490
9589491
9589492
9589636
9589815
9590714
9590715
9591159
9591161
9591196
9591204
9591205
9591272
9591316
9591327
9591328
9591331
9591341
9591342
9591343
9591360
9591362
9591364
9591406
9591407
9591466
9591549
9591560
9591565
9591661
9592160
9592203
9596033
9596248
9596305
9596541
9596982
9597134
9597920
9598401
9598402
9600716
9600717
9600718
9600736
9600802
9605903
9606296
9606611
9606757
9606759
9606760
9606761
9606762
9606763
9607282
9607916
9608924
9609214
9609728
9609793
9609818
9609831
9609844
9609903
9610069
9611887
9611888
9611889
9611890
9612400
9612463
9612863
9613665
9616468
9616894
9618053
9618740
9618755
9618762
9618769
9618778
9618781
9618786
9618787
9618791
9618794
9618798
9618799
9619006
9619020
9633717
9633726
9634208
9634731
9634930
9634931
9635412
9635523
9637086
9637702
9637704
9637707
9637709
9637712
9637713
9637716
9637717
9637720
9637723
9637771
9637772
9637775
9637776
9637885
9637888
9637974
9638083
9638170
9638504
9638605
9638606
9638607
9638608
9638609
9638611
9639546
9639547
9639659
9639660
9639877
9639887
9639981
9639982
9640773
9641170
9641171
9641211
9641388
9641389
9641390
9641391
9641392
9641393
9641394
9641395
9641396
9641397
9641398
9642107
9642227
9642485
9642494
9642495
9643137
9643196
9643197
9643198
9643557
9644282
9645806
9645807
9645808
9645809
9645810
9645811
9645812
9645813
9645901
9645902
9645903
9645904
9645905
9645906
9645907
9645908
9645909
9645910
9645911
9645912
9645913
9645914
9647383
9647474
9647475
9647476
9647477
9647656
9647714
9647715
9647716
9647929
9648475
9648490
9648501
9648539
9648540
9648573
9648707
9648709
9648717
9648837
9649305
9649306
9649307
9649365
9649366
9649765
9650027
9650150
9650151
9650157
9650204
9650205
9650270
9650295
9650354
9650371
9650399
9650796
9651154
9651478
9651828
9651843
9652182
9652183
9652925
9653549
9653551
9653566
9653569
9653570
9653611
9653728
9653733
9653742
9653747
9653752
9653753
9653754
9653755
9653756
9653760
9653762
9653763
9653776
9653779
9653800
9653806
9654026
9654027
9654034
9654042
9654043
9654044
9654208
9654517
9654955
9654958
9654959
9659475
9659476
9659482
9659497
9659498
9659502
9659503
9659504
9659505
9659507
9659511
9659517
9660496
9660873
9663326
9663327
9663328
9663329
9663330
9663333
9663334
9663335
9663337
9663821
9663822
9663823
9666784
9666785
9666799
9666822
9667705
9667706
9668140
9668154
9668155
9668765
9672018
9672096
9672097
9672614
9672615
9672616
9672620
9672626
9672630
9672794
9672797
9672798
9672799
9672800
9672802
9672808
9673037
9673060
9673061
9673062
9673065
9673066
9673101
9673128
9673663
9673745
9675129
9675131
9675153
9675278
9675447
9675479
9675481
9675491
9676387
9676732
9676764
9678129
9678455
9678723
9679049
9679195
9679197
9680202
9680457
9681533
9681562
9682659
9683397
9683806
9684199
9684258
9686189
9686190
9686191
9686200
9686208
9686222
9686223
9686227
9686231
9686233
9686237
9686245
9686257
9686267
9686292
9686297
9686301
9686304
9686308
9686309
9687521
9688943
9689878
9690735
9690911
9691142
9693028
9693976
9696852
9712809
9712811
9712867
9712890
9713380
9713589
9713789
9715036
9715037
9715039
9715042
9715044
9715046
9715048
9715087
9715130
9715139
9715154
9715443
9715448
9715475
9715934
9716336
9716337
9716422
9716427
9716428
9716432
9716568
9716651
9716657
9716660
9716763
9717758
9717759
9717774
9717780
9718237
9718552
9718554
9718582
9718779
9718780
9718863
9719606
9719690
9719856
9719857
9719858
9719859
9719860
9719861
9719862
9719863
9719864
9719933
9719934
9719942
9720020
9720021
9720157
9720158
9720461
9720624
9721115
9721243
9721272
9721299
9721303
9721305
9721306
9721509
9721511
9721873
9721874
9721875
9721886
9721888
9722031
9722092
9722665
9722816
9722920
9722984
9722986
9722990
9723025
9723026
9723027
9723028
9723030
9723036
9723153
9723819
9723820
9724082
9724083
9724234
9724237
9724319
9724626
9724627
9724830
9725167
9725187
9725189
9725263
9725264
9725281
9725288
9725289
9725296
9725316
9725331
9725332
9725354
9725355
9725356
9725357
9725364
9725368
9725369
9725373
9725374
9725387
9725444
9725586
9725884
9725885
9726003
9726004
9727040
9727507
9728862
9728884
9728885
9728886
9728887
9728889
9728892
9728903
9728904
9730846
9733408
9733411
9733415
9733433
9733712
9733714
9733773
9733960
9734155
9734156
9734167
9734169
9734170
9734172
9734506
9734507
9736265
9737382
9738246
9738247
9738439
9738441
9738780
9738901
9738902
9739090
9739302
9739303
9739304
9739305
9739791
9740005
9740530
9740531
9740598
9740986
9741139
9741140
9742104
9742105
9742269
9742370
9742371
9743380
9743381
9744271
9744273
9744274
9744275
9744276
9745138
9745170
9745172
9745186
9745202
9745205
9745206
9749443
9762669
9762826
9762834
9762835
9762936
9763048
9763049
9763050
9763054
9763251
9763255
9763266
9763267
9763379
9763389
9763393
9763570
9763571
9763835
9764397
9764399
9764402
9764405
9764409
9764766
9764929
9764933
9765011
9765134
9765136
9765143
9765171
9765395
9766250
9766464
9767346
9767348
9767350
9767351
9767352
9767355
9767356
9767357
9767362
9767364
9767442
9767451
9767452
9767472
9767564
9767668
9769437
9769769
9769800
9769804
9769896
9769907
9769921
9769923
9769924
9770987
9771790
9771791
9771792
9771793
9771841
9772408
9772586
9772587
9772629
9773011
9773012
9773168
9773231
9773232
9773356
9773433
9773454
9773458
9773459
9775356
9775586
9775762
9775763
9775824
9775978
9776236
9776593
9777011
9777303
9778035
9778062
9778100
9778101
9778218
9778219
9778794
9778809
9778810
9778815
9778823
9778825
9778828
9778864
9778895
9778896
9779050
9779316
9779745
9780007
9780008
9780063
9780220
9780299
9780303
9780304
9780305
9780682
9780716
9780889
9780890
9780895
9780984
9781114
9781794
9781944
9782360
9782495
9782797
9782817
9782876
9782877
9782878
9782879
9782880
9782881
9783122
9783123
9783194
9783195
9783238
9784163
9784725
9784726
9784727
9784728
9784729
9784731
9784732
9784746
9784747
9784748
9784749
9784764
9784766
9784767
9784771
9784774
9784833
9784959
9784960
9784961
9784991
9784994
9784995
9784999
9785010
9785013
9785023
9785027
9785032
9785044
9785045
9785048
9785053
9785056
9785061
9785062
9785064
9785067
9785068
9785088
9785089
9785092
9785093
9785112
9785122
9785124
9785348
9785350
9785351
9785354
9785356
9785357
9785358
9785359
9785362
9785363
9785374
9785376
9785377
9785383
9785393
9785395
9785413
9785417
9785418
9785432
9785436
9785439
9785447
9785550
9785551
9785767
9785803
9785804
9785805
9785851
9785939
9786332
9788171
9788172
9788178
9788179
9791006
9791132
9791137
9791146
9791157
9791164
9794235
9794237
9795299
9795421
9795422
9795423
9795428
9795434
9796219
9796220
9797784
9797786
9797787
9797788
9797793
9798778
9799063
9799242
9799760
9800431
9800432
9800902
9802389
9802390
9802394
9802410
9804468
9806605
9806825
9806826
9807575
9807576
9807578
9807855
9808296
9808958
9808959
9809639
9810617
9811081
9811728
9812166
9812169
9812170
9812171
9812174
9812175
9812176
9812726
9812735
9812737
9812940
9812941
9812946
9813394
9813496
9813892
9814221
9814222
9814224
9814354
9814779
9814957
9814958
9815016
9815925
9816234
9816842
9816972
9817161
9817243
9817244
9817542
9819162
9819544
9819992
9819993
9820002
9820003
9820004
9820010
9820011
9820013
9820014
9820017
9820019
9820022
9820024
9820025
9820026
9820027
9820028
9820029
9820032
9820034
9820037
9820038
9820039
9820040
9820041
9820042
9820043
9820045
9820049
9820052
9820053
9820054
9820058
9820064
9820071
9820075
9820076
9820083
9820089
9820097
9820101
9820102
9820120
9820122
9820123
9820132
9820133
9820214
9820216
9820217
9820219
9820262
9820263
9820507
9821198
9823711
9823712
9830903
9832496
9836587
9847701
9847702
9849222
9852240
9863591
9864287
9864288
9864302
9864304
9864305
9864381
9865494
9865496
9865497
9865499
9867009
9867011
9867014
9867017
9867018
9867019
9867020
9867022
9867049
9867068
9867153
9867158
9867159
9867568
9867569
9867570
9867571
9867572
9867573
9867574
9867581
9868549
9868550
9868553
9868557
9868558
9868561
9868562
9868563
9868565
9868566
9868569
9868570
9868573
9868576
9868578
9868579
9868583
9868678
9868685
9869330
9869331
9869451
9869752
9869753
9869754
9869892
9869893
9869894
9869895
9869896
9870205
9870463
9870490
9870498
9870504
9870507
9870580
9871221
9871238
9871242
9871660
9872679
9873802
9874585
9874601
9874602
9874620
9874621
9874622
9874630
9874663
9875168
9875265
9875266
9875267
9875310
9875314
9875315
9875316
9875340
9875969
9876275
9876443
9876444
9876577
9876600
9876609
9876610
9876642
9876643
9876644
9876645
9876935
9876936
9876937
9876939
9877902
9877941
9877942
9877943
9877944
9878099
9878100
9878101
9878165
9879364
9879368
9879369
9879372
9879381
9879383
9879526
9879548
9879554
9879562
9879563
9879567
9879568
9879569
9879574
9879575
9879583
9879589
9879597
9879603
9879604
9879609
9879618
9879619
9879632
9879634
9879643
9879646
9879648
9879857
9879879
9879880
9879881
9879882
9879894
9879895
9879896
9879898
9879899
9879900
9879902
9879911
9879914
9879916
9879918
9879919
9879920
9879996
9880201
9880393
9880616
9880618
9883461
9883906
9883907
9883916
9883917
9883926
9884761
9886085
9886089
9886090
9886091
9886092
9886887
9886889
9886890
9886895
9887317
9887496
9889629
9889874
9889878
9889879
9889880
9889881
9889882
9889883
9889884
9889887
9890076
9890077
9890512
9890752
9890753
9891807
9892977
9892978
9892979
9894157
9894402
9894544
9894546
9895837
9895838
9895839
9895959
9895961
9896086
9896198
9897382
9897997
9898741
9898904
9898905
9898906
9899176
9899296
9899392
9899508
9899871
9899886
9899946
9899980
9900832
9900833
9900834
9900835
9900836
9900837
9900838
9900839
9900951
9900952
9901322
9901652
9901688
9901689
9903329
9903330
9903331
9903364
9903366
9903382
9903403
9903404
9903411
9903413
9903416
9903419
9903428
9903429
9903430
9903438
9903441
9903443
9903444
9903445
9903451
9903452
9903453
9903456
9903459
9903460
9903469
9903471
9903472
9903476
9903483
9903484
9903485
9904522
9905373
9909801
9912101
9912102
9913567
9933160
9933602
9933619
9934822
9935025
9935029
9935208
9935222
9935389
9936774
9936775
9936776
9936777
9936798
9936806
9937399
9937407
9937408
9937409
9937410
9937565
9937566
9937569
9937571
9937738
9937795
9938082
9938129
9938131
9939433
9939435
9939500
9939517
9939615
9939685
9942542
9943232
9943287
9943293
9943302
9945490
9948060
9948061
9948217
9948231
9948232
9948360
9948361
9948880
9948978
9948988
9948989
9948998
9949042
9949052
9949057
9949063
9949085
9949312
9949320
9949887
9950003
9950017
9950089
9950265
9950427
9950432
9950881
9950900
9950901
9950902
9951084
9951127
9951137
9951432
9951433
9952300
9952301
9952378
9952424
9952535
9952818
9952819
9952820
9952821
9952822
9952824
9952990
9953161
9953381
9953928
9953958
9953974
9953975
9953976
9953977
9953978
9953979
9953980
9953981
9953982
9953987
9953988
9953989
9953990
9953991
9953992
9953993
9953994
9954058
9954059
9954060
9954061
9954067
9954068
9954374
9954375
9954849
9954855
9954858
9954859
9954861
9954862
9954878
9954879
9954880
9954883
9954898
9955024
9955031
9955033
9955034
9955075
9955081
9955082
9955083
9955088
9955089
9955108
9955116
9955125
9955127
9955134
9955140
9955141
9955142
9955145
9955148
9955153
9955156
9955158
9955163
9955171
9955172
9955173
9955174
9955191
9955202
9955444
9955463
9955468
9955482
9955488
9955489
9955499
9955627
9955881
9955895
9955921
9956040
9956058
9956068
9956399
9956465
9961121
9963103
9966069
9969258
9970609
9970806
9971002
9971169
9971171
9973951
9974454
9976204
9976205
9976206
9976517
9976518
9976519
9976520
9976530
9978004
9978275
9978754
9978843
9979569
9979571
9980385
9980681
9981618
9981684
9981685
9981686
9981687
9981768
9982265
9982996
9982998
9984178
9984255
9984388
9985698
9986630
9987720
9988191
9989667
9989735
9989736
9989737
9989739
9989740
9989741
9989742
9989749
9989753
9989757
9989758
9989763
9989764
9989768
9989770
9989773
9989778
9989780
9989781
9989782
9989783
9989787
9989792
9989798
9989799
9989802
9989805
9989814
9989816
9989820
9989822
9989823
9989826
9989827
9989832
9989833
9989842
9989844
9989852
9989854
9989862
9989863
9989867
9989868
9989869
9989910
9989911
9989913
9989914
9989917
9990602
9990679
9992348
9993402
9993803
9994374
9996755
9996800
9998529
9999461
9999838
10000062
10000367
10001960
10002364
10002874
10005463
10018263
10018407
10018409
10018410
10018418
10018596
10018781
10018782
10018794
10018795
10018912
10018915
10018917
10018919
10018925
10019723
10020295
10020324
10020412
10020528
10020542
10021974
10021975
10021977
10021978
10022448
10022562
10022563
10022568
10022569
10022577
10022578
10022579
10022582
10022640
10022648
10022672
10022761
10022762
10022763
10022764
10022765
10022767
10022777
10022778
10022779
10022780
10022781
10022949
10022955
10023019
10023355
10023832
10023857
10023858
10024853
10024855
10024918
10024920
10024923
10024924
10024929
10024947
10024948
10024956
10025073
10025080
10025081
10025087
10025089
10025356
10025357
10026677
10027355
10027358
10027369
10027373
10027391
10027392
10027406
10027762
10027770
10027771
10027773
10027774
10028601
10028603
10028604
10028616
10028617
10028618
10028669
10028706
10028708
10028709
10028710
10028711
10029585
10030821
10030822
10031032
10031042
10031805
10032147
10032576
10032577
10033492
10033494
10033518
10033520
10033551
10033734
10033937
10033938
10033939
10033940
10033941
10033942
10034212
10034341
10034358
10034366
10034418
10034419
10034420
10034452
10034465
10034470
10034584
10034667
10034679
10034680
10034720
10034721
10034799
10035083
10035084
10035238
10035239
10035654
10035695
10036103
10036104
10036140
10036141
10036142
10036233
10036251
10036252
10036311
10036314
10036317
10036411
10036420
10036421
10036423
10036428
10036430
10036481
10036498
10036526
10036851
10036929
10036930
10037074
10037075
10037184
10037185
10037592
10037697
10037698
10037713
10037758
10038175
10038176
10038200
10038209
10038287
10039038
10039412
10039432
10039485
10040356
10040357
10040359
10040360
10040361
10040382
10040385
10040394
10040445
10040528
10040540
10040543
10040578
10040579
10040602
10040608
10040610
10040612
10040647
10040648
10040652
10040676
10040677
10040678
10040679
10040760
10040761
10040979
10040985
10040988
10040992
10040994
10040999
10041132
10041395
10041458
10041531
10041894
10041902
10041904
10046286
10046343
10046457
10046463
10046472
10046481
10046492
10048110
10049558
10049875
10050524
10050525
10050526
10050527
10050529
10050530
10050531
10050532
10050533
10050535
10050536
10050537
10050538
10050539
10050876
10052991
10053971
10053994
10054602
10055554
10055565
10055567
10055776
10055824
10055825
10055826
10056200
10059462
10059781
10059782
10061306
10061678
10061679
10061681
10061834
10062956
10062957
10062961
10063275
10063281
10063284
10063922
10064043
10064629
10064658
10064659
10064660
10064687
10064720
10064732
10066266
10066267
10066329
10066791
10067510
10067512
10067513
10067515
10067517
10068297
10068376
10068909
10069454
10070781
10071210
10072132
10072140
10072150
10072152
10072296
10072297
10072298
10072944
10074329
10074397
10074402
10074406
10074418
10074422
10074430
10074448
10074450
10074454
10074456
10074457
10074475
10074479
10074480
10074485
10074490
10074495
10074496
10074501
10074503
10074504
10074505
10074506
10074507
10074513
10074516
10074518
10074519
10074520
10074521
10074522
10075361
10076735
10077050
10077834
10078234
10078750
10079318
10080793
10080794
10081073
10089973
10089974
10093203
10102001
10102491
10102646
10102647
10102660
10102663
10102763
10102764
10103608
10103702
10104036
10104379
10104380
10104433
10104627
10104628
10104629
10104630
10106116
10106124
10106380
10106698
10106699
10106700
10106702
10106710
10106711
10106738
10106739
10106841
10106844
10106848
10106850
10107113
10107406
10107407
10107408
10107418
10107419
10107420
10107422
10108740
10108832
10109155
10109156
10109157
10109158
10109159
10109160
10109161
10109162
10109163
10109164
10109165
10109245
10110360
10110411
10110485
10110696
10110860
10111337
10111354
10112616
10112672
10112673
10115314
10115409
10115522
10116642
10117001
10117002
10117132
10117133
10117937
10117939
10117947
10117968
10118003
10118006
10118009
10118043
10118072
10118092
10118164
10118409
10118854
10118855
10118862
10119338
10119339
10119612
10119630
10119631
10119797
10119805
10119826
10119827
10119828
10119829
10119885
10120005
10120192
10120475
10120534
10120628
10120629
10120630
10120631
10120632
10120633
10120634
10120635
10120636
10120637
10120638
10120707
10121383
10121624
10121626
10121630
10121632
10121673
10121674
10121677
10121678
10121744
10121745
10121753
10121935
10121936
10122052
10122053
10122055
10122258
10122259
10122451
10122713
10122854
10123109
10123622
10123631
10123632
10123634
10123637
10123638
10123662
10123663
10123664
10123792
10123800
10123813
10123818
10123820
10123821
10123823
10123828
10123846
10123851
10123852
10123853
10123854
10123865
10123866
10123867
10123873
10123874
10123875
10123878
10123879
10123880
10123883
10123884
10123886
10123888
10123904
10123910
10123922
10123931
10123945
10123947
10123948
10124023
10124024
10124026
10124027
10124028
10124030
10124032
10124033
10124034
10124063
10124064
10124106
10124227
10124251
10124252
10124262
10124263
10124264
10124266
10124267
10124573
10124574
10124575
10124596
10124669
10124670
10124671
10124692
10124693
10124694
10124706
10124707
10124708
10124710
10124711
10124718
10125195
10125196
10125197
10129181
10129620
10132473
10132475
10132479
10132534
10133224
10133762
10134030
10134031
10134032
10136261
10136262
10137334
10137732
10138077
10138227
10138228
10138229
10138259
10138294
10141357
10141358
10141685
10141774
10141993
10143584
10143688
10144529
10145510
10145766
10146079
10146080
10146081
10146082
10146328
10146329
10146330
10146613
10146614
10146828
10146884
10146885
10146890
10146891
10146892
10148618
10148619
10148620
10148772
10149014
10149947
10150171
10150293
10150340
10150341
10150342
10150421
10150440
10150785
10150786
10150787
10151085
10151180
10151198
10151321
10151322
10151388
10151389
10151390
10151475
10151476
10151653
10151676
10151698
10151699
10151702
10151720
10151721
10151722
10151723
10152641
10152642
10152643
10152986
10152987
10152988
10153923
10153924
10153925
10154092
10154098
10154101
10154103
10154104
10154267
10154268
10154280
10154281
10154630
10156410
10156411
10156412
10156413
10156414
10156426
10156430
10156432
10156435
10156436
10156438
10156443
10156444
10156447
10156448
10156449
10156450
10156451
10156456
10156477
10156488
10156493
10156495
10156496
10156497
10156499
10156500
10156504
10156505
10156506
10156507
10156508
10156510
10156511
10156528
10156530
10156534
10156730
10156732
10156733
10156734
10156737
10156815
10156859
10156860
10156861
10156862
10156863
10156864
10156865
10156866
10156867
10156868
10156869
10156870
10156872
10156873
10156874
10156999
10157000
10157001
10157002
10157003
10157005
10157087
10157121
10157123
10157124
10157125
10157127
10158695
10159612
10159644
10160037
10160085
10164850
10168198
10169255
10172657
10173822
10183717
10183726
10184204
10184305
10184314
10185045
10185734
10185738
10187099
10187100
10187242
10187860
10188615
10190023
10190026
10190102
10190961
10191629
10192081
10192085
10192086
10192089
10192091
10192365
10192379
10192392
10192889
10193125
10193126
10193578
10193582
10195914
10195915
10195916
10195917
10195918
10195919
10195920
10195922
10195923
10195924
10198184
10198228
10198314
10198315
10198321
10198354
10198551
10198553
10198554
10198982
10199667
10199829
10199830
10200070
10200110
10200822
10200880
10200928
10200929
10200955
10201066
10201067
10201506
10201571
10201852
10202008
10202009
10202625
10202633
10202842
10202843
10202900
10202901
10202902
10202903
10203956
10203958
10203959
10204521
10204525
10204526
10204527
10204534
10204538
10204539
10204540
10204572
10204686
10204687
10204688
10204720
10204729
10204744
10204749
10204755
10204761
10204763
10204765
10204766
10204768
10204802
10204822
10204827
10204831
10204834
10204835
10204836
10204837
10204861
10204880
10204967
10205220
10205224
10205225
10205245
10205249
10205251
10205252
10205256
10205259
10205573
10205576
10205578
10205639
10205640
10205677
10205688
10206167
10206176
10210911
10215041
10215046
10215047
10215054
10215061
10215505
10215797
10219344
10220583
10224138
10225712
10225778
10225923
10225932
10227330
10228016
10228017
10228192
10228296
10228358
10228359
10228497
10228598
10229670
10231905
10231906
10232215
10232623
10232936
10234854
10236152
10236153
10236160
10236161
10236162
10236163
10236166
10236410
10237234
10237732
10238871
10238997
10239021
10239022
10239030
10239031
10239034
10239040
10239069
10239076
10239077
10239103
10239108
10239111
10239112
10239131
10239900
10241458
10241483
10241512
10241519
10241771
10241830
10241894
10242558
10242559
10242560
10242776
10244481
10245976
10249281
10250052
10250213
10250214
10251173
10252387
10254201
10271783
10271810
10271917
10271921
10271931
10272678
10272983
10273128
10273178
10273190
10273195
10273961
10276120
10276132
10276364
10276367
10276369
10276370
10276373
10276378
10276380
10276544
10276614
10276615
10276616
10276617
10276619
10276885
10276923
10277350
10277352
10277652
10279245
10279751
10279752
10279753
10279754
10279755
10279756
10279757
10279758
10279759
10279760
10279761
10279762
10280014
10280845
10280846
10280847
10280980
10280981
10280982
10281358
10281482
10281483
10281588
10281921
10282848
10282849
10283101
10283112
10283126
10283156
10283157
10283161
10283183
10283197
10285485
10285628
10287397
10288540
10288546
10288567
10288591
10288592
10288594
10288645
10288646
10288648
10288681
10288682
10288683
10288684
10288685
10288686
10288691
10288700
10288701
10288756
10289544
10289565
10289606
10289614
10289648
10289670
10289709
10289710
10289869
10289887
10290644
10290908
10290934
10291160
10291305
10291472
10291473
10291552
10291556
10291955
10291956
10291957
10291962
10291994
10291995
10292277
10292964
10293272
10293415
10293417
10293424
10293431
10293434
10294017
10294028
10294030
10294039
10294181
10294182
10294184
10294228
10294333
10295565
10296289
10296290
10296292
10296305
10296322
10296326
10296328
10296334
10296336
10296544
10296546
10296548
10296568
10296569
10296572
10296574
10296575
10296576
10296577
10296580
10296581
10296582
10296583
10296587
10296588
10296594
10296598
10296605
10296610
10296612
10296613
10296615
10296616
10296618
10296622
10296628
10296632
10296633
10296645
10296646
10296648
10296651
10296661
10296663
10296667
10296673
10296674
10296676
10296677
10296680
10296681
10296683
10296684
10296686
10296687
10296688
10296689
10296690
10296692
10296694
10296696
10296703
10296706
10296709
10296721
10296750
10296751
10296753
10296754
10296786
10296787
10296788
10296790
10296791
10296793
10296895
10296908
10296909
10296916
10296937
10296938
10296939
10296955
10296956
10297077
10297080
10297090
10297095
10297280
10297555
10298181
10303604
10303615
10303878
10303949
10304019
10305248
10305747
10307739
10307740
10308558
10308559
10308560
10308562
10308563
10308569
10308575
10308576
10309157
10309600
10312656
10313390
10313922
10313923
10313924
10314275
10314276
10314279
10314553
10318602
10320493
10320495
10320866
10320867
10320868
10322851
10323713
10323768
10323789
10324456
10324503
10325630
10325632
10325633
10325798
10326892
10326901
10327223
10327224
10327225
10327226
10327227
10327228
10327229
10327230
10327231
10327233
10327239
10328261
10328342
10328343
10328681
10329021
10329120
10329121
10329293
10329349
10329510
10329568
10329632
10329898
10329899
10329900
10329902
10330224
10331979
10333115
10333179
10333525
10333526
10333539
10333561
10333734
10333735
10333736
10333768
10333769
10333770
10333872
10334020
10336043
10336047
10336049
10336050
10336055
10336056
10336058
10336061
10336062
10336070
10336071
10336077
10336078
10336080
10336082
10336084
10336086
10336089
10336090
10336094
10336095
10336100
10336112
10336113
10336114
10336115
10336117
10336121
10336128
10336129
10336130
10336137
10336144
10336152
10336153
10336156
10336158
10336161
10336163
10336164
10336166
10336171
10336172
10336179
10336184
10336194
10336195
10336196
10336235
10336650
10336651
10336652
10336653
10336654
10336655
10336656
10339146
10339147
10340110
10340632
10341977
10341978
10342154
10342155
10342156
10342162
10342169
10342789
10343104
10343501
10343545
10343784
10344251
10345475
10346163
10346809
10348364
10349546
10349547
10350999
10351000
10354286
10354287
10355324
10356302
10356347
10356355
10356360
10356367
10356368
10356375
10359040
10359067
10361784
10369065
10376835
10376837
10376839
10376840
10377551
10377574
10377576
10377681
10377682
10377686
10377687
10377688
10377689
10378071
10378187
10378188
10378189
10378195
10378197
10378382
10378385
10378386
10378387
10378390
10378402
10378431
10379786
10379787
10379825
10380093
10380927
10381218
10381219
10381220
10381222
10381224
10381225
10381226
10381227
10381229
10381230
10381231
10381232
10381233
10381234
10381237
10381240
10381242
10381243
10381244
10381247
10381335
10381422
10381423
10381424
10381426
10381430
10381433
10381435
10381436
10381465
10381466
10381467
10381468
10381469
10381470
10381471
10381472
10381474
10381475
10381577
10381578
10381631
10381642
10382058
10382485
10382499
10382500
10383397
10383701
10383702
10383706
10384019
10384113
10384116
10384121
10384138
10384143
10384148
10384299
10384308
10384320
10384525
10384526
10384528
10384554
10384555
10384900
10384901
10385828
10386282
10386582
10387583
10387584
10387618
10387619
10387628
10388244
10388245
10389386
10389409
10389411
10389434
10389436
10389438
10389441
10389442
10389443
10389444
10389445
10389446
10389448
10389449
10389452
10389454
10389456
10389458
10389548
10389549
10389718
10390197
10392935
10395928
10396157
10396158
10396159
10396160
10396161
10396162
10396163
10396164
10396165
10396167
10396168
10396169
10396212
10396213
10396337
10396498
10396640
10396645
10397242
10397454
10397455
10397498
10397583
10397588
10397639
10397646
10397648
10397653
10397671
10397801
10397813
10397947
10397958
10397960
10398019
10398853
10398937
10398951
10398978
10398979
10399026
10399027
10399042
10399043
10399086
10399136
10399137
10399139
10399140
10399154
10399155
10399196
10399646
10399647
10399958
10400207
10400452
10400453
10400455
10400456
10400490
10400525
10400526
10400527
10400835
10401497
10401831
10402184
10402210
10402212
10402216
10402966
10402974
10403179
10403188
10404115
10404520
10404611
10405152
10405153
10405726
10405739
10405742
10405743
10405745
10405746
10405747
10405750
10405757
10405759
10405767
10405768
10405971
10405972
10405974
10405976
10405978
10406004
10406006
10406007
10406010
10406011
10406022
10406024
10406029
10406030
10406033
10406043
10406044
10406048
10406055
10406056
10406063
10406071
10406072
10406074
10406080
10406092
10406104
10406107
10406108
10406110
10406113
10406120
10406122
10406123
10406124
10406125
10406127
10406130
10406134
10406137
10406141
10406143
10406144
10406146
10406148
10406150
10406153
10406154
10406155
10406156
10406162
10406171
10406181
10406183
10406185
10406188
10406190
10406191
10406194
10406195
10406205
10406206
10406370
10406502
10406504
10406506
10406507
10406509
10406518
10406519
10406524
10406527
10406533
10406540
10406541
10406544
10406547
10406548
10406550
10406591
10406592
10406636
10406637
10406724
10406726
10406727
10406729
10406730
10406731
10407015
10407016
10407403
10407781
10407810
10407822
10407823
10407826
10407827
10407828
10407838
10413908
10414805
10415237
10415510
10415511
10415512
10415783
10415784
10415786
10416511
10419814
10419815
10419816
10419818
10419819
10419820
10419825
10419826
10420112
10420619
10420885
10424715
10424923
10425359
10425360
10425468
10425470
10426352
10426499
10426500
10426501
10426855
10427044
10427045
10427198
10431460
10431813
10434038
10434052
10434202
10434287
10434288
10434289
10434290
10436196
10436198
10436987
10437946
10437997
10438131
10438133
10438147
10439779
10439780
10440029
10440030
10440031
10440032
10440470
10440771
10440792
10441259
10441417
10441418
10442132
10442136
10442494
10442495
10442755
10442802
10442810
10442901
10442915
10443061
10443155
10443505
10444010
10444011
10444170
10444172
10444221
10444222
10444646
10444732
10444809
10445180
10445358
10445368
10446079
10446153
10446868
10447633
10447842
10447936
10447994
10447995
10448401
10448435
10448555
10448783
10449007
10451105
10451161
10451162
10451179
10451190
10451193
10451194
10451195
10451202
10451204
10451211
10451217
10451220
10451224
10451226
10451227
10451232
10451234
10451236
10451238
10451240
10451243
10451244
10451245
10451246
10451247
10451249
10451250
10451251
10451252
10451253
10451255
10451256
10451259
10451262
10451263
10451264
10451267
10451269
10451272
10451273
10451289
10451303
10451304
10451316
10451322
10451323
10451329
10451330
10451331
10451335
10451336
10451337
10451340
10451341
10451343
10451344
10451345
10451356
10451358
10451359
10451367
10451371
10451377
10451382
10451979
10452158
10452211
10452213
10454037
10454086
10454198
10454199
10457207
10457208
10457209
10457210
10457211
10457213
10457214
10457305
10457307
10457321
10457712
10457715
10457717
10457953
10457967
10457982
10457983
10457987
10458123
10458327
10459553
10460877
10461086
10461331
10464282
10466075
10469240
10471258
10475789
10475790
10479800
10485431
10488670
10488672
10488841
10488890
10488897
10490146
10490233
10490237
10490244
10491316
10491319
10491324
10491327
10491333
10491335
10491336
10491338
10491339
10491376
10491421
10491439
10491594
10491597
10491599
10491601
10491602
10491603
10491604
10491606
10491611
10491729
10491730
10491799
10491801
10491878
10491955
10492188
10492189
10492191
10492194
10492195
10492242
10492244
10492245
10492574
10492718
10494052
10494117
10494153
10494265
10494266
10495024
10495133
10496102
10496122
10497232
10497632
10498228
10498680
10498681
10498685
10498687
10498909
10498910
10501660
10501661
10504622
10504701
10504766
10504770
10504950
10505681
10505775
10505793
10505818
10505961
10506912
10506914
10506915
10506973
10507214
10507280
10507403
10507842
10507973
10508040
10508125
10508275
10508424
10508425
10508929
10509336
10509671
10510256
10510279
10510281
10510294
10510317
10512118
10512129
10512706
10512707
10512708
10512713
10512718
10512721
10512725
10512730
10512757
10512763
10512764
10512766
10512797
10512840
10512995
10512999
10513020
10513021
10513022
10513026
10513027
10513028
10513029
10513030
10513031
10513046
10513054
10513055
10513059
10513061
10513069
10513070
10513072
10513073
10513075
10513077
10513078
10513101
10513103
10513106
10513109
10513132
10513134
10513138
10513141
10513145
10513148
10513150
10513151
10513163
10513164
10513168
10513190
10513192
10513209
10513213
10513225
10513243
10513338
10513339
10513343
10513347
10513614
10513618
10513621
10513640
10513643
10513659
10513661
10513668
10513669
10513670
10513671
10513672
10513679
10513690
10513693
10513704
10513705
10513802
10513866
10514150
10514151
10514153
10514164
10514459
10514464
10514686
10514808
10514815
10514824
10514825
10514835
10516852
10516853
10516854
10516855
10516856
10516857
10516858
10516859
10516860
10517450
10517451
10517452
10517453
10517454
10517455
10517456
10517457
10517458
10517461
10519744
10519911
10520050
10520051
10520052
10521161
10521231
10522312
10522319
10525173
10525177
10525179
10525183
10525186
10525190
10525192
10525199
10525200
10529388
10529390
10529392
10529775
10530032
10530273
10530274
10531043
10531057
10531331
10531497
10535856
10538299
10539001
10539069
10539100
10539101
10539106
10540397
10541437
10541438
10541439
10541440
10541446
10541450
10541451
10541453
10541454
10541455
10541456
10541540
10542002
10542003
10542004
10542401
10542402
10542403
10542424
10542427
10544837
10545008
10545010
10545223
10545359
10545415
10545433
10546255
10547243
10547656
10547785
10547994
10548098
10548099
10548101
10548102
10548516
10548532
10549663
10550104
10551293
10551470
10551556
10551563
10553705
10553714
10553723
10553726
10553727
10553729
10553731
10553734
10553737
10553742
10553743
10553747
10553751
10553758
10553761
10553762
10553763
10553765
10553768
10553770
10553779
10553782
10553786
10553788
10553790
10553798
10553802
10553803
10553804
10553808
10553814
10553824
10553834
10553844
10553847
10553849
10554187
10554652
10554767
10572759
10576325
10578517
10578621
10578666
10578698
10578701
10592110
10593364
10593383
10596889
10596890
10596891
10596893
10596894
10596895
10596900
10596902
10596903
10601241
10601985
10602025
10609711
10609733
10609745
10610136
10614375
10614382
10614428
10619364
10619365
10623322
10624015
10624882
10628506
10628507
10628511
10628539
10631894
10635764
10635804
10637253
10637671
10637684
10637698
10637707
10637708
10637716
10637717
10637921
10644687
10644692
10644700
10644918
10646541
10646608
10646972
10646974
10646978
10646981
10646982
10655019
10656762
10660638
10661604
10661610
10667836
10667845
10668177
10675815
10676026
10676043
10678243
10687095
10687096
10691327
10691332
10691341
10698079
10699204
10701960
10706107
10707910
10707912
10708062
10716594
10719663
10720938
10720951
10721055
10721177
10724011
10724025
10724027
10724029
10724051
10724062
10746303
10746304
10746353
10750848
10750937
10751018
10756876
10760663
10760780
10760928
10760945
10792730
10794252
10797359
10799008
10801934
10801973
10802018
10802056
10802062
10802079
10802103
10802115
10803721
10813340
10816821
10822076
10829265
10840052
10842218
10842225
10842297
10842298
10842651
10842656
10862863
10865208
10883332
10883357
10884080
10886695
10890228
10891253
10897484
10902674
10904308
10904777
10904789
10904791
10904801
10904809
10904811
10904814
10904876
10905197
10906360
10906393
10906396
10906404
10906408
10906416
10906418
10906421
10906431
10906440
10906446
10906511
10906549
10906556
10906578
10906615
10906619
10906630
10912475
10917893
10918266
10918305
10918322
10918408
10926322
10927481
10927832
10927882
10932896
10934893
10934896
10934900
10934903
10934905
10934909
10935250
10936764
10942454
10942707
10942719
10942947
10942953
10943024
10943059
10943065
10943071
10943076
10943083
10943086
10943092
10943096
10943099
10943102
10944707
11001053
11001054
11001057
11001058
11001059
11001063
11002619
11003472
11003473
11003474
11003475
11003476
11003477
11003478
11003479
11003480
11003481
11003482
11003483
11006036
11006037
11007860
11007865
11007868
11007869
11007870
11008928
11009255
11009257
11009631
11015746
11015748
11015753
11015755
11015758
11015759
11016235
11016236
11016829
11016834
11016835
11016841
11016844
11017023
11017024
11018296
11018769
11018889
11018890
11018891
11018892
11018893
11019892
11019945
11020272
11020286
11020287
11020347
11020366
11020372
11020399
11020419
11020422
11022904
11025107
11025108
11030558
11030559
11030561
11031347
11031354
11031356
11031357
11031359
11031360
11031361
11031363
11031371
11032531
11032532
11033605
11033610
11035757
11035760
11035761
11035785
11035806
11036375
11036376
11036377
11037463
11037489
11037495
11039048
11040189
11040190
11040191
11040192
11040193
11040194
11040196
11040197
11040946
11040947
11040948
11040949
11040950
11040955
11040956
11040957
11041702
11041703
11042007
11042008
11043836
11043837
11044172
11044390
11044391
11044392
11044393
11044394
11044395
11044396
11044397
11044398
11044399
11044407
11044408
11044409
11044410
11046707
11046709
11047682
11047685
11047686
11047687
11047689
11049277
11049281
11049292
11049293
11049295
11049314
11049315
11049324
11049325
11049326
11050259
11050268
11052860
11055106
11055563
11057406
11057407
11057408
11057409
11058714
11058716
11058718
11058719
11058720
11058721
11058722
11058723
11058724
11058725
11058726
11059169
11061170
11061171
11061175
11061177
11062563
11062566
11064053
11065533
11065534
11065535
11065536
11065537
11065538
11065545
11065546
11065547
11065548
11065549
11065550
11065552
11065553
11065558
11065559
11065560
11065561
11065562
11066783
11066790
11066792
11066793
11066796
11066799
11066801
11066802
11066805
11066807
11066809
11066811
11066812
11066813
11067037
11067040
11068830
11068831
11070128
11071989
11071991
11071992
11072235
11073865
11073867
11073869
11073871
11073873
11073885
11073886
11074172
11074173
11074419
11074421
11074423
11074425
11074426
11074427
11074442
11074446
11074451
11074475
11074476
11074693
11078588
11078875
11078876
11078877
11078878
11078891
11078892
11078893
11078894
11079693
11079694
11081358
11081359
11081360
11081362
11081363
11081364
11081365
11081366
11081367
11081842
11083196
11086493
11087014
11087015
11087576
11087577
11087581
11087582
11087583
11087584
11088122
11088123
11088124
11088127
11088128
11088129
11088130
11088131
11088132
11088133
11088134
11088135
11088136
11088137
11088159
11088248
11088716
11088717
11088718
11089042
11089868
11090785
11090791
11091469
11091470
11091471
11091472
11091473
11091474
11093167
11094634
11094635
11094636
11094637
11095009
11095010
11095011
11095012
11096311
11096312
11096313
11096314
11096315
11096316
11096317
11096318
11096320
11096323
11096325
11096326
11096327
11096333
11096335
11096337
11096338
11096339
11096340
11096341
11096342
11096343
11096344
11096345
11096346
11096347
11096349
11096351
11096352
11096354
11096356
11096357
11096360
11096362
11096367
11096371
11096374
11096375
11096376
11096377
11096378
11096379
11096381
11096383
11096385
11096386
11096387
11096388
11096389
11096390
11096391
11096392
11096394
11096395
11096396
11096397
11096398
11096400
11096401
11096406
11096407
11096408
11096409
11096412
11096413
11096415
11096418
11096420
11096422
11096423
11096424
11096426
11096432
11096434
11096435
11096437
11096439
11096440
11096444
11096445
11096446
11096447
11096448
11096450
11096451
11096454
11096455
11096456
11096457
11096458
11096459
11096460
11096464
11096467
11096468
11096473
11096474
11096475
11096476
11096477
11096479
11096481
11096482
11096483
11096484
11096485
11096486
11096891
11097452
11097465
11098588
11098589
11098594
11098595
11098602
11098615
11098635
11098991
11098992
11098994
11098995
11098996
11098998
11099000
11099835
11099837
11099842
11099997
11099998
11099999
11100405
11101659
11101793
11101979
11103185
11103186
11103187
11103188
11103189
11103190
11103191
11103192
11103193
11103194
11104277
11104820
11104822
11104824
11104825
11104829
11105228
11105237
11105708
11106287
11107555
11107557
11110464
11113856
11113863
11113951
11113953
11113957
11113959
11113962
11113965
11113967
11113970
11113972
11113975
11113977
11113979
11113997
11115428
11115435
11117301
11118764
11118766
11118770
11119749
11120610
11122094
11122095
11122096
11122097
11122098
11122099
11122100
11122101
11122102
11122103
11123695
11123711
11124206
11124347
11124605
11124730
11124732
11125085
11125117
11125119
11125120
11125121
11125122
11125123
11125124
11125125
11125633
11125635
11125637
11125640
11126365
11126366
11126367
11126368
11126369
11126370
11126371
11126379
11126380
11126381
11126382
11126383
11128164
11128165
11128166
11128167
11128169
11129418
11129987
11129988
11129989
11129990
11129991
11129992
11129993
11130695
11130696
11130697
11130698
11130700
11130701
11130702
11130703
11130704
11130705
11131967
11131968
11131969
11131971
11131973
11131975
11133746
11133749
11133778
11133779
11134968
11134969
11138405
11138705
11138848
11140151
11141139
11141309
11141940
11143753
11145411
11145570
11145574
11146319
11146331
11146332
11146333
11150094
11150411
11150412
11150413
11150414
11150415
11150416
11150417
11150418
11150421
11150434
11151708
11151710
11151711
11151712
11151714
11151715
11151716
11151717
11151719
11151722
11151749
11151754
11151756
11151759
11151760
11151762
11151922
11152022
11152024
11152025
11152026
11152027
11153667
11153786
11153903
11153904
11153905
11153907
11153977
11155404
11155580
11155679
11157253
11157802
11157803
11157804
11157805
11157806
11158343
11159462
11159463
11159464
11159466
11159482
11159650
11159651
11159652
11159653
11159654
11159655
11159656
11159657
11159658
11159659
11159660
11159661
11159663
11159664
11159665
11159666
11159667
11159668
11159669
11159670
11159671
11161093
11161096
11161097
11161098
11161099
11161100
11161101
11161103
11161104
11161105
11161106
11161107
11161109
11161110
11161111
11161112
11161113
11161114
11161115
11161117
11161118
11161119
11161121
11161122
11161124
11161125
11161126
11161130
11161131
11161133
11161134
11161135
11163022
11163675
11163678
11163679
11165341
11165344
11165347
11165348
11165352
11165591
11165784
11165785
11165787
11165788
11165790
11165794
11165797
11166453
11167268
11167283
11167284
11167286
11167288
11167289
11167664
11168356
11168357
11168358
11168361
11168362
11168363
11168364
11168365
11172716
11172717
11172718
11172719
11172720
11172722
11173262
11173451
11174887
11175289
11175476
11175509
11175510
11175511
11176689
11176691
11176694
11176695
11176696
11176697
11176698
11176699
11176700
11176701
11176702
11176703
11176704
11176705
11176706
11176707
11176708
11176709
11176710
11176711
11176712
11176713
11176717
11176718
11176719
11178366
11180241
11180242
11182351
11182353
11182381
11182382
11182383
11182384
11182385
11182386
11182387
11182388
11182389
11182390
11182391
11182392
11182393
11182394
11182396
11182397
11182398
11183334
11186292
11186297
11190383
11190387
11190391
11190415
11190459
11190462
11190463
11190467
11190468
11191375
11191376
11191377
11191378
11191379
11191380
11191381
11191382
11191383
11191704
11191705
11191708
11191715
11192174
11192175
11192221
11193160
11193442
11193589
11197490
11198003
11198005
11198007
11198011
11198012
11198013
11198014
11198015
11198016
11198017
11198018
11198019
11198020
11198021
11198022
11198023
11198024
11198025
11198026
11200243
11200245
11200247
11200248
11200249
11200251
11200254
11200257
11200259
11200262
11200264
11200267
11200273
11200275
11200278
11200279
11200283
11200288
11200289
11200291
11200292
11200293
11200323
11200324
11200325
11200328
11200393
11200395
11200396
11200806
11200807
11200808
11200809
11200810
11200811
11200812
11200931
11203196
11203256
11203828
11203838
11204115
11204140
11204141
11204142
11204143
11204144
11204145
11204146
11204147
11204148
11204149
11204150
11204151
11204152
11205781
11207189
11207190
11207196
11207202
11207203
11207699
11207702
11207704
11207943
11208688
11208689
11209368
11209369
11209370
11211071
11211308
11211752
11213013
11213020
11213159
11213160
11213161
11213165
11213671
11213672
11213673
11213674
11213675
11213676
11213677
11213678
11213679
11213680
11213681
11213682
11213683
11213684
11213685
11213686
11213687
11213688
11213689
11213690
11213691
11213693
11213694
11213695
11213696
11213697
11213698
11213699
11213700
11213702
11213718
11213965
11215901
11215910
11215911
11215912
11215913
11215914
11215924
11216286
11216287
11216288
11216289
11216290
11216292
11217106
11217110
11217116
11217117
11218672
11218673
11218674
11218675
11218677
11218694
11218701
11218702
11218704
11218706
11218711
11218713
11219091
11221602
11221605
11221606
11221607
11221608
11221609
11221610
11221611
11221612
11221809
11221810
11221812
11223005
11223725
11224782
11225661
11225662
11225663
11225665
11225666
11226247
11226248
11228129
11228503
11229027
11229029
11229036
11229037
11229448
11229449
11229457
11229458
11229459
11229460
11229461
11229466
11229467
11230853
11231091
11231094
11231103
11231228
11231229
11231230
11231231
11231232
11231233
11231234
11231235
11231236
11231237
11231238
11231239
11231240
11231241
11231242
11231243
11231244
11231245
11231546
11231625
11231626
11231629
11231871
11232680
11232681
11232682
11232683
11232685
11232686
11232687
11232689
11232692
11232693
11232694
11232695
11232697
11232698
11232699
11232700
11235368
11235369
11236039
11236874
11236875
11237641
11238234
11239697
11239723
11239724
11240079
11240080
11240092
11240128
11240130
11242049
11242453
11242455
11242456
11242498
11242708
11243675
11243676
11244370
11244371
11244373
11244609
11244610
11244611
11245095
11245096
11245172
11245175
11245176
11245177
11247903
11247907
11247975
11249603
11249604
11249642
11250320
11250321
11250322
11250323
11250440
11250441
11250442
11250443
11250444
11250445
11250447
11250448
11250449
11250454
11250455
11250459
11250460
11250461
11250465
11250466
11250467
11250476
11250478
11250479
11250480
11250481
11250904
11250999
11253269
11253457
11253936
11253937
11253938
11253939
11253940
11254521
11255302
11255303
11256066
11256085
11256091
11256095
11256102
11256104
11256109
11258198
11258204
11258205
11258206
11258631
11258632
11258634
11258635
11258636
11258637
11258638
11258639
11258640
11258641
11258642
11258643
11258644
11258645
11258646
11258647
11258648
11258698
11258945
11258946
11258988
11258989
11258990
11258991
11259124
11259333
11260421
11261199
11261958
11261966
11262486
11264005
11264029
11264657
11264658
11264659
11265710
11265711
11266206
11266207
11267044
11267045
11274424
11274785
11274786
11274859
11274861
11274862
11274863
11274864
11274865
11274866
11274867
11274868
11274869
11274870
11274871
11274876
11274879
11275170
11275171
11275173
11275174
11275188
11275191
11275227
11275228
11275229
11275230
11278034
11279734
11280220
11280221
11280222
11280233
11280235
11280280
11280281
11280282
11280283
11280284
11280285
11280286
11280289
11280291
11280308
11280309
11280310
11280311
11280312
11280313
11280314
11280315
11280316
11280738
11280739
11280870
11280871
11280872
11280873
11280874
11280875
11280876
11280877
11280878
11280879
11280881
11280882
11284753
11285561
11285562
11285563
11285564
11285565
11285566
11285567
11285568
11285569
11285570
11285571
11285572
11285574
11285575
11285576
11285577
11285578
11285579
11285580
11285583
11285584
11285585
11285586
11285587
11285588
11285590
11285591
11285592
11285593
11285594
11285595
11285596
11285725
11285927
11285948
11287818
11287819
11287822
11287824
11287825
11287826
11287827
22828335
22828337
22828338
22829194
22829195
22829384
22829649
22834399
22846073
22846083
22846125
22849606
22849638
22849639
22849652
22849737
22851362
22851364
22851382
22851397
22851407
22851583
22854029
22854309
22854353
22855825
22866345
22879685
22955189
22955447
22958415
22960244
22960649
22960794
22961885
22961897
22963029
22963918
22963994
22964216
22966966
22966995
22967492
23045860
23046053
23046231
23046318
23046696
23046697
23046698
23046699
23046701
23047237
23048707
23049107
23050728
23050971
23051048
23052267
23052271
23053498
23053509
23053864
23053870
23053887
23053888
23053890
23053891
23054363
23054438
23054466
23054983
23056818
23057053
23057059
23057819
23059769
23060045
23065596
23069595
23069596
23135479
23138455
23141825
23141827
23143990
23144012
23144252
23144983
23145711
23147157
23148639
23149328
23150561
23157808
23160353
23163308
23164263
23222098
23225261
23227558
23228734
23228746
23229862
23229877
23230219
23230220
23230221
23230223
23230227
23230233
23230246
23230501
23230863
23231253
23232948
23233226
23236431
23239235
23239240
23244641
23244642
23244643
23246654
23308637
23308823
23308905
23310192
23311021
23311025
23313135
23314197
23314207
23314218
23314219
23314220
23314221
23314225
23315347
23315772
23315809
23316340
23316342
23320291
23320507
23320560
23321578
23328620
23328621
23329713
23329715
23400021
23401838
23401839
23403196
23403241
23404517
23404566
23404625
23404940
23404942
23404945
23404953
23404959
23404961
23404975
23404982
23404984
23404990
23404991
23405005
23405526
23405527
23405528
23405530
23405602
23405634
23405948
23407948
23409270
23409271
23409272
23410765
23411063
23411066
23412775
23415580
23416710
23417350
23418265
23419641
23419648
23419649
23420949
23423291
23481858
23482010
23482012
23484943
23485009
23485028
23487017
23487121
23487122
23487139
23487142
23487399
23487837
23489767
23489807
23489808
23489854
23489855
23489882
23490359
23490372
23490376
23490601
23490621
23490959
23490962
23490963
23490964
23490989
23491033
23491042
23491104
23491260
23491342
23493451
23493452
23493453
23493454
23493455
23493758
23494394
23495276
23495278
23495934
23496398
23496400
23496401
23496410
23496412
23496413
23498024
23498387
23498388
23498891
23499046
23499517
23501002
23501003
23506412
23509802
23509803
23510731
23565986
23566527
23569234
23569335
23571502
23572042
23573140
23574444
23574473
23574551
23574558
23574866
23574867
23574874
23574878
23574880
23574909
23574915
23575583
23575622
23575648
23575681
23576815
23577682
23578816
23579796
23582928
23584079
23584080
23584081
23584082
23589476
23653784
23653891
23657778
23659953
23660002
23661077
23661078
23661091
23661103
23661179
23661487
23661490
23661504
23661620
23662094
23662158
23662364
23662365
23662369
23662372
23662548
23662549
23663421
23664317
23664345
23664437
23664574
23665211
23665847
23665972
23667947
23737970
23737971
23738322
23738327
23738367
23738756
23738757
23739945
23739947
23739951
23741072
23741073
23741076
23741079
23741083
23741084
23741092
23741176
23743284
23743285
23743597
23743607
23744977
23745050
23746238
23746244
23746245
23746255
23746300
23746315
23746353
23746374
23746378
23746749
23746759
23746763
23746770
23746780
23746798
23747018
23747432
23747448
23747475
23747492
23747499
23747502
23747511
23747517
23747522
23747580
23747581
23747730
23747744
23747745
23747773
23749272
23749273
23749538
23749539
23750681
23750683
23750687
23751664
23752053
23752770
23752797
23753650
23753653
23753732
23754058
23754672
23754817
23754820
23754821
23754823
23754824
23754891
23754892
23755489
23755541
23757096
23760104
23760168
23761068
23761069
23761736
23761829
23761897
23766892
23768270
23825753
23826211
23826455
23826456
23831483
23831608
23832866
23833379
23834091
23834092
23834141
23834373
23834376
23834378
23834383
23834405
23834412
23834428
23834454
23834691
23834722
23835085
23835088
23835089
23835090
23835091
23835093
23835094
23835169
23836864
23837245
23837334
23837335
23837490
23837802
23837829
23837830
23837835
23838268
23838269
23838272
23838273
23838462
23838934
23839145
23839498
23839984
23840643
23841527
23841904
23845675
23847025
23847147
23849334
23849347
23849348
23851683
23856213
23856214
23911890
23911891
23912729
23912774
23912928
23915120
23917914
23918729
23918737
23918751
23918761
23918820
23918824
23918827
23918978
23918995
23919004
23919154
23919316
23919684
23919695
23919708
23919932
23919934
23919935
23919936
23922381
23929355
23929375
23934061
23993369
24060066
24062679
24124810
24129902
24129944
24130658
24130696
24131189
24131470
24272445
24278378
24278379
24282475
24287416
24288348
24288780
24288795
24289373
24350883
24351103
24419370
24419371
24419372
24419373
24419374
24419376
24579881
24648054
24650581
24715767
24716818
24716819
24719896
24719904
24720257
24723686
24725186
24726279
24726513
24728801
24729060
24729061
24729288
24729289
24729290
24729842
24729843
24729949
24729950
24733624
24734583
24734924
24734926
24787658
24787680
24787849
24788187
24788462
24788463
24790851
24790855
24790857
24791174
24791177
24791178
24791179
24793857
24794867
24794897
24794898
24794917
24794919
24794920
24794921
24794926
24796222
24796259
24796260
24796261
24796284
24796692
24796693
24796700
24796706
24796722
24796735
24796736
24796742
24797414
24797415
24797420
24797421
24797424
24797481
24797494
24797524
24797536
24797749
24797751
24797762
24797832
24798735
24798878
24799073
24799642
24799776
24800006
24800762
24801679
24802225
24802265
24802266
24802268
24802269
24802270
24802271
24802272
24802273
24802840
24803300
24803614
24803639
24803907
24804430
24805349
24805913
24807370
24807375
24807379
24807381
24807431
24807432
24807433
24807435
24807436
24807437
24808210
24809000
24809001
24809037
24816516
24817225
24877251
24882975
24883012
24883336
24883895
24883980
24884144
24892797
24892812
24895783
24896194
24896283
24896944
24897780
24899706
25397780
25400173
25517212
25519695
25582857
25583123
25589925
25589928
25589933
25589934
25589991
25591166
25591174
25591200
25591207
25591682
25592115
25592189
25592406
25592456
25592473
25592482
25592538
25592542
25592768
25592951
25593215
25593638
25595518
25596034
25596057
25596972
25597618
25598041
25598044
25598084
25599068
25600191
25600194
25600195
25600589
25600593
25600594
25600595
25600773
25600993
25602325
25602333
25602337
25602339
25609593
25610271
25610272
25666352
25666353
25667198
25667507
25669568
25669569
25669571
25669572
25669573
25671437
25671522
25671624
25671790
25673016
25673044
25673045
25673050
25673054
25673060
25673061
25674433
25674441
25674457
25674538
25674550
25674911
25674912
25674935
25674955
25674956
25674965
25674970
25674973
25675037
25675352
25675670
25675673
25675679
25675684
25675692
25675704
25675927
25675931
25676173
25677839
25678349
25678837
25678843
25679950
25680210
25680622
25680701
25681110
25681453
25681454
25681524
25681651
25681652
25682181
25682385
25682604
25682836
25682882
25683191
25683380
25683526
25684980
25685022
25685023
25685062
25685362
25685971
25687308
25687310
25695136
25698620
25751774
25752460
25754470
25754501
25754685
25754692
25754695
25754699
25754700
25754746
25756694
25758039
25759107
25759113
25759117
25759134
25759135
25759141
25759142
25759143
25759144
25759149
25759175
25759238
25759243
25759272
25759606
25759618
25759808
25759934
25760244
25760247
25760300
25760304
25760319
25760320
25760454
25760634
25762361
25762656
25762703
25762704
25762705
25762706
25762777
25762965
25763214
25763395
25763396
25764329
25764701
25765032
25765449
25765452
25765861
25766157
25766251
25766473
25766534
25766618
25766905
25767198
25767309
25768699
25769021
25769366
25769425
25769451
25769856
25769859
25769950
25769951
25769953
25769954
25769955
25775654
25775666
25775668
25775675
25775680
25775690
25775691
25775692
25775693
25775694
25775701
25775718
25776611
25776615
25776616
25776617
25778836
25779517
25780301
25830810
25830934
25830957
25831053
25831056
25831247
25831248
25833203
25833341
25833342
25834640
25835117
25835118
25835385
25835397
25835398
25835410
25836279
25836378
25836434
25836441
25837470
25837478
25837513
25837584
25837864
25837866
25837875
25837910
25837911
25838108
25838109
25838439
25838470
25838483
25838647
25838653
25838654
25838656
25839947
25839948
25840354
25840356
25840445
25840448
25840449
25840730
25840735
25840736
25840737
25840738
25841204
25841921
25842052
25842053
25842183
25842547
25842906
25843041
25843447
25843757
25843758
25843818
25844266
25844431
25844458
25844574
25844575
25844576
25844577
25844578
25844926
25845032
25845308
25845363
25845381
25846084
25846087
25846117
25846118
25846161
25846162
25846450
25846451
25846452
25846526
25846751
25846753
25846909
25846910
25846912
25846913
25847269
25848067
25848154
25848155
25848213
25848215
25848216
25848221
25848346
25848347
25848351
25849670
25849671
25849672
25849673
25851240
25851241
25851244
25851245
25851246
25852703
25853871
25856743
25902034
25902041
25902238
25902245
25902569
25902596
25902875
25902994
25905300
25907459
25918172
25921268
25924281
25924282
25925533
25925534
25925544
25929044
25929045
25929046
25929047
25929229
25929236
25930055
25931296
25931357
25931526
25931558
25931812
25932805
25932806
25932807
25932808
25932809
25932810
25932811
25932812
25932814
25932815
25932816
25932817
25932819
25932820
25932821
25932822
25932823
25935635
25935649
25935650
25936281
25936288
25936289
25937158
25937159
25937160
25937161
25937549
25937550
25937551
25937698
25937699
25937700
25937701
25937702
25937703
25937704
25937705
25937782
25937783
25937786
25937787
25937788
25937789
25937790
25937791
25937793
25937794
25937795
25937796
25937798
25937801
25937802
25937803
25937804
25938733
25938734
25938735
25938736
25938737
25938738
25938739
25938740
25938741
25938742
25938743
25938744
25940889
25941136
25941728
25942429
25942430
25942431
25942432
25942433
25942434
25942435
25942436
25942438
25942439
25942440
25942441
25942442
25943041
25943042
25943043
25943044
25943045
25943046
25943047
25943048
25943049
25943050
25943051
25943052
25943053
25943054
25943055
25943056
25943057
25943058
25943059
25943060
25943061
25943310
25943314
25943487
25944718
25944720
25945673
25945683
25947996
25947997
25947998
25948000
25948019
25948023
25948302
25948588
25949146
25949147
25949567
25949568
25949569
25949570
25949571
25949572
25949573
25950382
25950384
25950385
25950386
25950563
25950564
25951382
25951383
25951384
25952505
25952506
25952508
25952509
25952510
25952513
25952515
25952517
25952518
25952519
25952521
25952522
25952523
25952524
25952525
25952526
25952527
25952610
25952613
25952614
25952812
25952813
25952814
25953064
25953065
25953066
25953067
25953069
25953070
25953071
25953072
25953073
25953074
25953075
25953077
25953078
25953079
25953080
25953081
25953082
25953083
25953084
25953085
25953086
25953087
25953088
25953090
25953230
25953231
25953238
25953240
25953242
25953244
25953405
25956966
25957991
25958004
25960010
25960012
25960014
25960016
25960396
25960511
25966876
25966959
25966961
25969510
25969511
25970251
25970263
25972327
25974436
25974552
25974568
25974893
25974894
25975092
25975093
25975094
25975095
25975096
25975415
25979647
25979648
25979649
25979650
25979651
25979652
25979653
25979654
25979655
25979656
25979657
25979658
25979659
25979660
25980635
25980654
25980655
25980656
25980657
25980658
25980659
25980660
25980661
25980662
25980663
25980664
25980665
25980666
25980667
25980668
25980669
25980670
25980671
25980672
25980673
25980674
25980675
25981137
25981138
25981140
25981145
25981148
25981149
25981514
25981515
25981516
25981517
25981518
25981519
25981520
25981521
25981522
25981523
25981525
25981526
25981527
25981528
25981529
25981530
25981531
25982658
25982669
25983932
25983941
25983942
25984558
25984559
25984560
25984563
25984565
25984570
25984571
25984572
25984573
25984574
25984575
25984576
25984577
25984578
25984580
25984581
25984582
25984583
25984584
25984585
25984586
25984587
25984588
25984589
25984590
25984591
25985108
25985122
25986723
25986731
25986733
25986738
25987054
25988339
25988340
25988341
25988342
25988663
25989469
25990084
25990443
25990539
25990876
25990877
25990878
25991336
25993151
25993152
25993153
25993154
25993202
25993203
25993206
25993212
25993217
25993223
25993224
25993228
25993244
25993245
25993248
25993820
25993821
25993823
25993824
25993828
25993829
25993830
25993831
25993832
25993833
25993834
25993835
25993836
25993837
25993840
25993841
25993843
25993845
25996924
25997042
25997050
25998159
25998160
25998163
25998164
25998165
25998166
25998168
25998169
25998822
25998826
25998827
25998828
25998829
25998830
25998831
25998832
25998833
25998834
25998835
25998836
25998837
26000276
26000278
26000279
26000280
26000281
26000282
26000284
26000286
26000287
26000288
26000312
26000313
26000320
26000322
26000323
26002104
26002107
26002116
26002427
26003308
26004207
26004208
26004215
26004237
26004238
26004241
26005436
26005439
26005442
26005443
26005444
26005450
26005451
26007185
26007186
26007646
26007657
26007661
26007662
26007663
26007664
26007666
26007669
26007947
26007948
26007949
26008307
26008310
26010427
26010428
26010430
26010734
26010742
26010745
26011909
26012764
26012765
26012766
26012767
26012768
26012770
26012772
26012773
26012774
26012776
26012777
26012778
26012779
26012780
26012781
26012782
26012783
26013316
26013330
26013410
26013586
26013587
26016174
26017660
26020223
26020228
26020229
26020230
26020232
26021101
26021108
26021110
26021900
26021983
26022474
26022475
26022476
26022477
26022479
26022480
26022481
26022608
26022609
26022610
26022611
26022612
26025579
26025905
26026245
26026700
26027650
26027663
26030608
26030617
26030621
26030622
26031913
26033712
26033713
26033714
26036211
26038066
26038067
26038068
26038450
26038856
26041107
26043029
26043353
26043771
26043772
26043773
26044315
26044324
26046008
26046009
26046011
26046012
26046013
26046014
26046015
26046170
26046173
26046628
26046629
26046630
26046631
26046632
26046633
26047549
26047550
26047554
26047565
26047566
26047567
26047568
26047569
26047570
26047571
26047572
26047574
26047575
26047607
26047609
26047677
26049081
26050008
26050532
26050789
26050790
26050791
26053441
26053442
26053443
26053444
26053445
26053446
26053447
26053448
26053449
26053450
26053451
26053452
26053453
26053454
26053455
26053456
26053457
26053458
26053459
26053460
26053461
26053462
26053463
26053464
26053465
26053466
26053467
26053468
26053469
26053470
26053932
26053933
26054141
26054145
26054146
26054147
26054148
26054149
26054150
26054151
26054152
26054155
26054156
26054157
26054159
26054160
26054161
26054162
26054163
26054164
26054165
26054166
26054167
26054168
26054169
26055491
26055493
26055501
26055502
26055503
26055504
26055506
26056192
26056194
26056195
26056196
26056199
26056200
26056201
26056203
26056204
26056379
26056445
26056470
26057692
26057829
26057921
27728682
27738358
27738412
27742087
27743876
27748666
27751079
27754500
27756350
27756351
27756356
27756366
27756367
27756368
27756371
27757890
27757891
27757892
27757893
27757894
27766783
27766793
27768681
27768682
27769391
27769422
27770126
27770127
27770133
27770134
27771682
27771685
27773478
27775550
27775718
27776055
27778794
27779341
27779357
27779359
27779365
27780155
27781151
27781460
27781929
27782683
27782686
27785136
27785143
27785146
27787236
27787373
27793643
27795308
27796166
27798238
27798239
27798240
27803507
27803798
27803841
27803844
27803852
27803853
27803863
27804102
27804125
27804127
27804128
27804129
27804130
27804131
27804132
27804133
27804134
27804135
27810176
27813553
27813577
27815163
27819153
27819156
27819159
27819162
27819170
27819171
27819260
27819268
27819271
27820658
27821596
27826654
27826664
27826990
27826991
27833224
27833225
27833232
27838617
27849863
27851230
27853544
27855982
27857844
27859467
27859468
27859469
27859481
27861879
27867971
27867972
27873462
27873475
27873477
27873478
27873480
27873481
27873486
27873503
27873505
27873506
27873507
27873508
27874798
27875229
27875230
27875231
27881377
27881378
27884731
27885139
27885142
27891389
27891392
27891400
27891401
27891431
27891433
27891434
27891435
27892713
27892948
27892950
27892951
27892952
27901297
27901299
27901300
27901309
27901383
27901385
27905507
27907826
27907931
27907935
27909147
27910413
27910560
27910561
27916136
27916866
27917756
27917771
27917797
27917798
27924529
27925197
27925198
27925208
27925436
27926080
27926100
27926592
27927048
27929815
27929817
27930256
27935058
27935064
27935065
27935079
27935081
27936130
27936147
27937003
27937004
27937005
27937006
27937218
27937582
27937583
27937584
27937585
27937586
27937587
27937588
27937589
27937590
27937591
27937592
27937593
27937594
27937595
27937596
27937597
27938609
27945167
27945192
27945193
27946818
27947085
27948214
27948222
27948910
27948916
27948917
27948918
27948919
27950343
27950348
27951629
27951630
27951631
27951632
27951633
27951634
27951635
27951636
27951637
27951638
27951639
27954023
27956219
27956222
27957145
27957370
27959322
27959323
27959324
27960035
27960106
27960111
27960253
27961571
27961572
27961581
27961582
27962285
27962286
27963173
27963175
27964078
27964084
27964085
27964123
27964344
27967454
27968319
27970052
27970053
27970054
27970055
27970056
27970057
27970058
27970059
27970060
27970061
27970062
27970064
27970066
27970067
27970069
27970070
27970071
27970072
27970073
27970074
27970075
27970078
27970145
27971044
27971460
27971470
27974018
27974070
27974419
27974747
27974748
27974752
27975596
27975915
27976457
27977097
27977099
27977247
27977251
27977252
27977253
27977254
27977255
27977256
27977257
27977258
27977377
27977378
27977379
27977389
27977390
27977391
27977392
27977393
27977394
27977395
27977396
27977397
27977398
27977496
27977503
27977506
27977629
27979177
27980874
27980875
27980876
27980877
27980878
27980879
27980880
27980881
27980934
27982970
27982971
27983454
27983473
27985594
27986384
27986385
27986386
27986387
27986388
27986389
27986391
27986392
27986393
27986394
27986395
27986396
27986397
27986398
27986399
27986400
27986401
27986402
27986403
27986404
27986405
27986406
27986407
27986408
27986409
27986410
27986411
27986412
27986413
27986414
27986415
27986416
27986417
27986418
27986419
27986423
27986424
27986425
27986426
27986427
27986428
27986429
27993749
27994427
27995732
27995734
27995736
27995740
27995741
27995742
27996190
27996191
27996192
27996193
27996194
27996195
27996196
27996288
27996289
27996290
27996292
27996305
27996306
28005576
28007833
28008075
28014870
28016016
28017350
28021112
28021115
28025719
28026079
28026092
28026093
28026094
28026097
28026098
28026099
28026100
28026101
28029514
28029518
28030818
28030819
28031442
28031451
28031453
28031471
28034517
28034821
28034830
28035151
28035166
28035168
28042556
28043257
28044036
28044042
28044043
28044773
28052912
28052923
28052924
28052940
28056442
28092460
28092461
28092521
28094226
28094548
28096128
28096129
28096131
28096132
28100242
28101029
28102174
28103325
28105555
28105556
28107683
28107684
28107690
28107691
28107740
28107741
28107742
28107745
28107746
28108365
28108379
28108380
28112169
28121731
28124440
28124443
28124444
28125235
28125382
28126752
28128160
28128170
28128171
28133544
28133550
28142767
28142881
28151867
28152487
28152496
28152642
28152648
28152651
28152654
28152735
28152736
28152737
28153082
28153488
28154009
28154010
28154011
28154013
28154014
28154015
28154016
28154017
28154018
28154019
28154020
28154021
28154022
28154023
28154024
28154026
28156571
28156572
28157572
28159254
28159258
28159288
28160048
28160598
28160599
28160601
28160605
28160607
28160608
28160609
28160614
28160615
28160617
28160818
28160819
28160836
28160837
28160838
28160840
28160841
28160842
28160843
28160844
28160845
28162921
28164613
28164614
28164649
28164654
28164662
28164663
28165945
28165946
28165947
28165948
28165949
28165950
28165951
28165952
28165953
28165954
28165955
28165956
28166788
28166790
28166855
28166856
28167026
28169382
28169384
28169385
28169388
28170433
28171960
28171975
28171976
28172427
28172428
28172429
28172430
28172431
28172443
28172444
28172445
28172446
28172448
28172449
28172454
28172455
28172457
28172458
28172459
28172460
28172481
28172484
28172485
28172760
28172761
28172762
28174152
28174349
28175920
28177249
28179091
28179093
28179098
28179100
28179131
28179324
28181127
28181130
28181131
28182125
28184152
28184153
28184528
28184577
28186041
28186042
28186045
28186048
28186049
28186052
28186176
28186772
28187244
28187245
28189224
28189826
28189829
28189830
28190590
28190934
28190935
28190936
28190937
28190938
28190946
28190947
28190948
28191500
28194052
28194065
28194066
28194067
28195165
28196584
28196585
28196586
28197157
28198590
28198764
28198765
28198766
28198767
28198768
28198769
28198770
28198771
28198772
28198775
28198776
28198777
28198778
28198779
28198780
28198781
28198782
28198783
28198784
28198785
28198786
28199602
28199603
28200917
28200921
28200922
28200923
28200929
28202411
28202412
28202485
28202532
28202990
28203002
28205504
28205523
28205524
28205525
28205526
28205527
28205528
28205529
28205530
28205531
28205541
28205543
28205544
28205545
28205547
28205548
28205549
28206452
28206453
28206454
28206469
28206470
28206472
28206473
28206474
28206504
28206505
28206507
28206508
28206509
28206510
28206511
28206512
28206513
28206515
28206517
28206518
28206519
28207133
28207134
28207156
28207157
28207248
28207250
28207252
28207254
28208243
28209367
28209414
28209879
28209881
28210205
28210207
28210212
28210213
28210214
28210216
28210235
28210877
28210878
28210879
28210880
28211056
28212867
28212868
28212869
28212870
28212877
28212879
28212880
28215905
28215907
28216925
28217415
28217418
28217422
28217425
28217433
28217657
28217658
28217661
28217662
28217663
28217664
28217665
28217666
28217667
28217668
28217669
28219802
28221168
28222850
28222851
28223543
28224404
28224406
28224408
28224409
28224410
28224412
28224413
28224415
28224420
28224422
28224423
28224424
28224429
28224430
28225466
28225468
28225818
28226514
28226515
28226516
28226517
28228159
28228160
28228161
28228163
28228164
28228165
28228166
28228168
28228169
28228170
28228171
28228396
28228397
28228398
28228399
28228413
28229805
28229808
28229809
28229810
28230059
28230162
28230163
28230172
28230173
28230174
28230640
28230641
28230642
28230643
28230644
28230645
28230646
28231804
28232258
28232298
28232354
28232356
28232357
28232360
28232361
28232362
28232365
28232369
28232372
28237919
28238642
28238643
28238644
28238645
28238646
28238647
28238648
28238649
28238650
28238651
28238652
28238653
28238656
28238657
28238658
28238659
28238661
28238662
28239669
28239721
28240202
28240205
28240214
28241005
28241006
28241007
28241008
28241010
28241011
28241631
28242070
28242071
28242072
28242073
28242074
28242075
28242076
28242077
28242080
28242081
28242082
28242084
28242086
28242087
28242088
28242090
28242092
28242093
28242094
28242095
28242097
28242098
28242099
28242100
28242101
28242103
28242308
28242309
28242310
28242311
28242312
28242317
28242318
28242319
28242320
28242321
28242322
28242323
28242324
28242325
28242326
28242327
28250916
28252387
28252388
28252389
28252390
28252391
28252392
28252393
28252397
28252398
28252399
28252401
28252403
28252404
28252405
28252406
28252407
28252409
28252607
28253413
28253414
28253415
28253416
28253961
28254172
28254230
28254235
28254236
28254242
28254243
28256814
28260481
28261346
28264577
28266142
28266145
28267175
28273324
28277275
28285633
28285635
28286347
28288934
28289114
28291794
28291850
28291851
28291853
28291872
28291898
28291907
28293287
28293304
28293337
28293341
28293363
28293364
28293365
28293366
28293369
28293377
28293380
28293382
28293384
28293385
28298224
28304033
28304035
28304038
28304039
28304040
28304041
28304042
28304045
28304048
28304049
28304050
28304051
28304058
28304059
28304739
28304751
28304759
28305180
28305481
28307453
28307498
28307499
28307542
28307549
28307550
28307552
28307553
28307554
28307555
28307556
28307639
28307641
28307643
28310956
28311023
28311024
28311026
28311027
28311382
28311383
28311384
28311385
28311386
28311387
28311388
28311389
28311390
28311391
28311732
28311736
28311900
28311901
28312548
28312549
28312550
28312551
28312552
28312553
28312554
28312555
28312556
28312557
28312558
28312559
28312560
28312561
28312563
28312564
28312565
28312567
28312568
28312569
28312571
28312572
28312574
28312575
28312576
28312577
28312996
28313007
28313143
28314154
28314155
28314156
28314157
28314159
28314160
28314161
28314241
28314245
28314653
28314655
28314657
28314659
28315610
28315614
28316060
28317141
28317142
28317144
28317589
28317592
28317594
28317999
28318000
28318141
28318144
28318147
28318196
28318197
28318198
28318199
28318200
28318201
28318202
28318203
28318204
28318205
28318208
28318209
28318210
28318211
28318212
28318213
28318214
28318215
28318216
28318218
28318219
28318220
28318221
28318222
28318223
28318224
28318225
28318226
28318227
28318228
28318229
28319961
28319962
28319973
28319984
28319987
28319989
28320656
28320665
28320998
28322280
28322281
28322331
28322911
28322914
28322917
28322918
28322919
28322920
28322923
28322925
28322927
28322928
28322929
28322934
28322937
28322939
28322940
28322941
28323333
28324025
28326136
28326238
28326244
28326248
28326250
28326253
28326255
28326256
28326258
28328818
28328819
28328820
28328821
28328823
28328824
28328825
28328826
28329437
28330052
28330053
28330054
28330055
28330056
28330057
28330058
28330193
28330528
28330529
28330530
28330531
28330532
28330533
28330535
28331486
28331512
28331914
28331926
28332004
28332734
28332742
28332743
28333640
28334968
28336753
28338143
28338157
28338159
28338160
28339150
28339469
28339470
28339553
28340400
28340401
28340402
28340792
28341793
28341797
28341894
28342371
28344022
28344023
28344024
28344025
28344026
28344027
28344028
28344029
28344030
28344031
28344032
28344033
28344758
28344760
28344761
28345646
28349580
28349582
28351357
28351362
28362319
28362338
28362370
28362399
28362761
28362765
28362772
28370423
28370427
28371449
28374507
28377744
28377772
28377774
28377776
28377779
28377787
28377805
28377807
28377808
28377846
28377847
28377849
28377900
28377901
28377948
28377990
28377993
28377995
28377997
28378002
28378005
28378013
28378016
28378017
28378022
28378024
28378032
28378105
28378396
28378397
28378398
28378406
28378421
28378456
28378458
28378471
28379874
28379875
28380382
28380389
28380410
28384839
28387264
28388013
28388014
28388593
28388594
28388596
28388598
28388599
28388600
28388609
28388610
28388618
28388620
28388622
28388624
28388626
28390422
28390813
28395191
28395192
28395318
28395324
28395325
28395326
28395559
28395560
28395561
28395562
28395563
28395564
28395565
28395566
28395567
28395568
28395569
28395570
28395571
28395572
28395573
28395575
28395576
28395581
28395582
28395583
28395584
28396660
28396661
28396769
28396772
28396775
28396776
28396777
28396792
28397806
28397807
28397813
28397814
28397815
28397816
28397817
28397818
28397819
28397820
28397821
28397823
28397824
28397826
28397845
28397846
28397847
28397848
28398449
28398451
28398453
28401497
28401498
28401499
28401500
28401501
28401502
28401503
28401504
28401505
28401506
28401507
28401508
28401509
28401510
28401514
28401515
28401517
28401518
28401519
28401521
28401620
28401628
28402083
28403171
28403172
28403173
28403174
28403176
28403177
28403178
28403179
28403573
28403574
28403575
28403576
28403577
28403578
28403579
28403580
28403581
28403582
28403837
28403839
28403840
28403841
28403842
28403843
28403844
28403845
28403995
28403996
28403997
28403999
28404000
28404003
28404004
28404006
28404007
28405085
28405087
28405088
28408927
28410694
28410731
28410732
28410733
28410734
28410735
28410736
28410737
28412053
28413263
28416506
28416516
28417211
28417453
28419116
28419121
28419122
28419123
28419124
28419127
28419128
28426912
28427141
28427155
28431944
28432067
28433990
28433992
28434730
28434749
28434750
28434757
28434766
28434767
28434768
28434772
28434773
28434774
28434778
28434794
28436756
28438462
28438507
28439741
28440100
28440103
28440104
28440105
28440106
28443838
28447793
28447794
28447796
28447797
28448903
28448907
28448908
28448909
28448918
28449294
28449295
28449296
28449300
28449303
28450596
28451234
28451235
28451236
28451237
28451240
28451241
28451354
28451355
28451356
28451357
28451533
28451534
28451580
28451594
28453017
28453027
28453036
28453042
28453044
28453275
28453276
28453277
28453278
28453312
28453313
28453327
28453333
28453334
28453335
28453336
28453359
28453384
28453394
28453399
28453416
28453421
28453627
28453628
28453629
28455510
28455511
28455526
28455527
28455528
28455529
28455633
28456062
28464697
28464698
28464702
28464703
28464704
28464705
28464706
28464707
28464708
28464709
28464710
28464711
28464712
28464713
28464714
28464715
28466566
28466575
28468771
28468774
28468775
28468780
28472879
28473148
28474038
28474306
28474488
28477325
28477334
28477629
28477647
28477927
28477931
28477934
28477935
28477936
28477938
28477939
28477940
28477941
28477943
28477954
28477957
28477958
28477959
28478363
28478372
28478374
28478375
28478412
28479166
28480541
28480542
28480543
28480545
28480546
28480547
28480548
28480549
28480551
28480552
28480553
28480554
28480555
28480556
28480557
28480560
28480564
28480565
28480566
28480567
28480571
28480572
28480573
28480574
28480575
28480576
28480577
28480579
28480580
28481329
28481340
28481346
28481674
28485500
28487646
28487928
28488028
28488346
28488348
28488350
28488414
28488549
28488556
28488557
28488559
28488560
28488561
28488562
28494386
28496774
28496775
28496776
28498793
28498794
28498795
28498796
28498804
28498806
28498810
28498811
28498814
28498822
28499627
28499628
28499647
28499663
28499671
28499703
28499704
28499705
28499707
28499709
28499710
28499711
28501434
28501435
28501436
28501437
28501438
28501439
28501440
28501441
28501442
28501443
28501444
28501446
28501447
28501448
28501449
28501451
28501452
28501453
28501454
28501455
28501456
28503860
28503870
28503873
28503875
28504400
28504402
28504403
28504497
28504533
28504534
28506550
28506551
28506557
28507254
28507907
28507916
28507918
28507920
28507921
28507922
28507924
28507925
28507927
28507929
28507931
28507932
28507933
28507935
28508198
28508199
28508253
28508330
28508331
28508336
28508369
28508847
28508920
28508921
28508948
28508949
28508950
28508951
28509769
28509770
28509771
28509772
28509786
28509787
28510085
28510086
28512151
28512158
28512169
28512179
28512180
28512184
28512185
28512186
28512188
28512196
28512684
28515397
28516947
28516948
28516949
28524104
28524200
28524221
28524231
28524236
28524237
28524238
28524239
28524240
28524244
28524245
28524248
28524268
28524270
28524277
28524279
28525021
28526331
28526332
28526333
28526334
28526335
28526336
28526337
28526338
28526461
28527928
28528119
28528354
28529839
28529842
28529843
28529844
28530631
28531572
28533968
28537160
28538220
28538574
28538575
28538667
28538668
28538670
28538671
28538672
28538673
28538674
28538675
28538676
28538677
28538678
28538679
28538680
28538681
28538682
28538683
28538684
28538685
28538686
28538687
28538688
28538689
28538690
28538691
28538692
28538693
28538694
28538695
28538696
28538697
28538698
28538699
28538700
28538701
28538702
28538708
28540346
28541312
28541506
28542992
28542998
28542999
28543002
28543004
28543010
28543028
28543546
28545412
28545421
28547883
28547884
28547889
28548486
28550858
28554357
28555004
28555006
28555008
28555010
28555011
28555014
28555017
28555019
28555912
28555919
28555938
28555939
28555940
28555941
28555942
28555943
28555944
28555945
28555946
28555947
28555948
28555949
28555950
28555951
28555952
28557573
28560616
28562479
28562543
28562546
28562547
28562731
28565098
28565100
28567887
28567892
28571674
28572034
28572471
28572472
28575820
28575823
28575824
28575825
28575826
28575827
28575828
28575829
28575830
28575831
28577000
28577001
28577002
28577003
28577004
28577040
28577042
28580040
28580041
28580042
28580043
28580045
28580046
28581289
28581547
28582037
28584337
28584340
28584341
28584342
28584343
28584344
28584345
28584346
28585715
28585719
28585725
28585729
28585730
28585735
28585738
28585751
28586392
28591356
28591357
28591363
28592780
28593660
28593664
28593666
28593677
28593680
28595575
28595576
28595577
28595578
28595579
28595580
28595581
28595582
28595583
28595584
28595585
28595586
28595587
28595588
28595589
28595590
28595591
28595592
28596440
28597728
28597745
28598236
28598237
28601333
28602214
28602215
28602216
28604494
28604509
28605240
28605688
28606386
28607346
28608288
28608292
28610269
28611860
28611861
28611862
28611863
28611885
28611886
28611887
28611889
28611890
28611903
28611904
28612189
28612194
28612195
28612512
28612513
28612515
28612519
28612520
28612521
28612523
28612525
28612527
28613924
28614539
28614541
28614552
28614553
28616818
28618686
28620881
28620894
28620987
28621006
28621019
28621029
28621652
28622103
28622222
28622228
28622229
28622230
28622232
28622233
28622234
28622235
28622236
28622237
28622238
28622239
28622240
28622243
28622244
28622248
28622383
28622804
28624718
28624722
28625059
28625079
28625121
28626076
28629613
28630599
28630612
28630613
28630614
28630615
28630616
28630617
28633354
28635251
28635252
28635253
28635254
28641767
28642753
28642756
28644603
28644604
28644605
28644607
28644608
28644610
28644611
28644613
28644615
28644616
28644617
28644618
28644620
28644621
28645063
28645082
28645083
28645084
28645086
28646622
28649195
28649196
28649197
28649198
28649200
28649201
28649204
28649205
28649206
28649207
28650523
28650524
28650526
28650529
28650540
28650544
28650849
28652583
28655662
28657932
28657960
28657961
28660013
28660014
28660553
28660554
28661750
28661758
28663251
28663252
28663254
28663256
28663257
28663258
28664565
28664566
28664568
28664570
28664938
28664939
28665318
28665321
28666306
28666308
28666310
28666529
28666544
28666545
28666546
28666547
28666548
28666549
28666552
28666554
28666555
28666556
28668472
28668473
28668474
28668499
28668520
28668521
28668522
28668524
28668525
28668527
28669678
28669685
28673711
28673712
28673732
28673736
28673737
28673752
28674988
28677292
28677293
28677294
28677295
28677296
28677297
28677298
28677299
28677301
28677302
28677303
28677304
28677305
28677306
28677307
28680981
28682609
28685223
28685224
28685225
28685234
28685265
28685266
28685267
28685268
28686676
28686690
28686692
28686702
28686704
28689512
28690331
28690332
28690334
28690335
28690338
28690339
28690340
28690791
28690796
28690797
28691880
28691881
28693025
28696017
28696018
28696020
28696021
28696024
28696025
28696026
28696028
28696029
28696031
28696035
28696036
28696037
28696038
28696040
28698824
28698828
28698838
28698839
28698859
28699580
28699581
28699590
28699591
28703073
28703157
28703158
28703159
28703160
28703162
28703163
28704301
28704319
28704320
28704321
28704322
28704323
28704324
28704920
28704921
28706483
28708061
28709941
28709956
28712398
28713212
28713217
28713276
28713277
28713278
28713428
28713429
28713430
28713431
28713432
28713436
28713438
28713439
28713440
28713441
28713442
28713443
28713444
28714191
28714192
28714193
28714194
28714195
28714196
28714197
28714204
28714205
28714206
28714208
28714209
28714210
28714211
28714214
28714215
28714216
28717692
28718118
28718131
28718878
28719317
28719323
28719869
28720209
28720212
28721163
28721183
28721184
28721594
28721595
28721596
28721597
28721598
28721599
28721600
28721601
28721602
28721603
28721604
28721630
28721631
28721636
28721637
28723721
28724113
28725553
28725727
28725728
28725729
28725733
28727554
28728087
28728428
28732533
28734010
28739761
28742457
28742911
28746521
28749618
28749622
28749648
28749866
28749879
28749906
28749913
28750447
28751218
28751794
28751795
28751796
28751797
28751798
28751814
28751815
28751816
28751817
28751818
28751819
28751821
28751824
28751825
28751826
28752921
28752923
28752924
28753672
28753674
28753679
28753683
28753685
28753686
28753687
28753688
28753689
28753690
28753691
28753692
28753693
28753694
28753695
28753696
28753698
28753699
28753704
28753708
28753709
28753710
28753711
28753712
28753713
28753715
28753718
28753734
28753848
28753849
28753850
28753851
28753853
28753854
28753857
28753860
28753861
28753862
28753863
28753866
28753892
28753893
28753894
28753896
28753897
28753899
28753900
28753901
28753904
28753905
28753906
28753914
28753915
28753918
28753919
28754508
28754509
28754515
28754516
28754517
28754564
28754566
28754570
28756095
28757563
28757945
28757946
28758885
28758886
28758887
28758890
28758891
28758892
28758896
28758898
28758899
28758900
28758902
28758903
28758904
28758906
28758907
28758908
28758910
28758911
28758912
28758913
28758914
28758915
28758916
28758917
28758918
28758919
28758920
28758921
28759167
28759168
28759169
28759170
28759171
28759172
28759173
28759174
28759175
28759176
28759178
28759182
28761859
28761860
28762277
28762278
28762279
28762773
28762777
28762779
28762780
28763002
28763460
28763463
28763464
28766659
28766660
28766661
28767551
28767552
28768315
28768317
28768319
28768320
28768321
28768322
28768323
28768324
28768326
28768327
28768329
28768330
28768331
28768333
28768334
28768335
28768336
28768337
28768338
28768339
28768340
28768341
28768342
28768343
28768344
28768795
28768796
28768797
28769052
28769053
28769054
28770660
28771101
28772715
28772716
28772717
28772718
28772719
28772720
28772724
28772726
28772728
28772791
28773047
28773051
28773463
28773591
28773808
28773809
28773810
28774304
28774638
28774639
28776270
28776283
28776413
28776415
28776538
28776572
28776573
28776574
28776577
28781245
28781505
28782202
28782203
28782204
28782205
28782596
28782597
28782598
28782599
28782600
28782601
28782602
28782603
28782604
28782605
28782606
28782607
28782608
28782609
28783492
28783493
28783494
28783495
28783496
28783497
28783498
28783499
28783500
28783501
28783502
28783503
28783504
28783505
28783506
28783507
28783508
28783509
28783510
28783511
28783512
28783513
28783515
28783516
28783517
28783518
28783519
28783521
28783522
28783523
28783524
28783526
28783527
28783528
28783529
28783530
28783531
28783532
28783533
28783534
28783566
28783567
28783568
28783569
28784816
28786961
28787278
28787835
28787837
28787848
28787868
28787872
28788655
28788656
28788657
28788762
28791693
28791698
28795865
28796832
28797348
28797787
28801667
28801987
28801988
28801989
28801991
28801993
28801994
28801995
28801996
28801998
28801999
28802000
28802002
28802003
28802005
28802649
28802650
28802651
28802652
28802653
28802654
28802655
28802656
28802657
28802658
28802659
28802660
28802661
28802662
28803874
28809431
28809432
28809433
28809958
28810043
28812370
28815097
28815099
28815822
28815847
28817208
28817211
28817212
28817224
28818025
28818026
28818959
28819285
28819398
28819471
28821313
28825957
28826010
28826011
28826018
28826046
28826047
28826048
28826592
28832221
28832268
28832273
28832558
28833275
28833411
28833412
28833414
28833417
28833418
28833420
28833424
28833425
28833426
28833427
28833428
28833430
28833431
28833432
28833433
28833434
28833435
28833436
28833437
28833438
28833439
28834620
28834627
28834634
28835430
28835431
28835445
28836467
28838094
28838664
28838666
28839080
28842755
28843916
28844888
28846523
28846525
28847114
28847115
28847120
28847122
28847123
28847124
28847125
28847129
28847133
28847137
28847138
28847141
28847142
28847143
28852000
28852413
28852414
28852430
28852431
28852433
28852434
28855033
28855034
28855036
28855043
28855044
28855045
28856132
28856608
28856609
28856610
28856611
28856612
28856613
28856614
28856615
28856616
28856617
28856924
28856928
28857298
28857300
28857301
28857334
28857339
28857340
28857341
28857342
28857343
28857344
28857345
28857347
28857348
28857349
28857350
28857351
28857352
28857358
28858155
28859770
28859787
28859788
28859792
28861195
28861741
28861744
28861763
28861801
28862111
28864486
28868832
28869047
28870058
28870059
28870091
28870092
28870093
28871608
28871613
28871614
28871615
28871616
28871617
28871618
28871619
28871620
28874009
28874010
28874011
28874012
28874013
28874014
28875266
28875267
28875268
28875269
28875272
28879116
28879402
28881986
28881987
28882622
28882624
28883885
28888411
28888511
28888512
28891087
28891088
28891089
28891096
28891097
28891099
28891169
28891170
28891171
28891172
28891173
28891187
28892126
28892802
28892804
28892806
28892807
28892808
28892810
28892825
28893118
28893358
28895050
28895217
28895219
28895224
28895228
28895796
28896411
28896752
28896776
28897143
28897144
28897915
28897919
28899112
28901006
28901007
28901897
28904783
28904784
28912645
28912647
28912663
28914236
28914667
28914668
28914670
28914674
28914675
28914676
28916825
28916829
28917276
28917277
28917278
28917409
28917410
28917411
28917412
28917413
28917414
28917415
28917416
28917904
28921647
28921651
28921914
28922751
28923911
28927130
28927132
28927134
28927135
28927136
28927137
28927138
28927139
28927140
28927141
28927144
28927145
28927146
28927148
28927149
28927150
28927151
28927153
28927154
28927156
28927158
28927800
28927801
28927803
28928723
28928724
28928727
28928729
28928730
28928731
28928732
28928733
28928734
28928735
28928736
28928737
28928738
28928740
28928741
28929111
28929119
28929135
28929142
28929559
28929569
28929570
28929571
28929572
28929579
28930515
28934706
28936147
28936148
28936149
28936150
28936151
28936152
28936153
28936154
28936155
28936156
28936157
28936158
28936159
28936160
28936161
28936162
28936163
28936164
28936165
28936166
28936167
28937085
28937086
28937097
28937098
28937099
28937100
28937101
28937102
28937103
28937117
28937118
28937119
28937120
28937121
28937122
28937123
28941803
28941804
28941805
28943201
28945875
28945979
28945980
28945981
28948260
28951834
28951843
28954003
28954004
28955084
28955346
28955439
28955440
28955442
28955443
28956619
28956660
28956661
28958449
28958458
28958814
28959432
28959470
28961803
28964487
28964510
28964516
28964551
28970349
28971584
28972771
28972772
28974742
28974743
28974747
28974748
28975997
28976001
28976009
28976014
28980331
28981696
28985621
28992974
29003899
29010036
29010037
29010039
29010780
29010794
29010795
29010800
29010804
29010805
29010817
29010840
29010841
29010842
29013154
29013321
29018174
29018259
29022021
29022022
29022025
29025988
29026362
29026364
29026387
29026388
29026389
29026390
29027555
29027556
29027557
29027558
29029067
29029069
29029076
29029077
29029079
29029082
29029083
29029087
29029099
29029100
29029101
29029102
29029103
29029109
29029110
29029329
29029330
29029577
29030352
29030802
29030809
29030810
29030818
29030820
29030824
29030825
29030826
29030827
29030828
29030829
29030830
29030831
29030832
29030833
29030835
29030836
29030837
29030840
29030848
29030850
29031478
29031497
29031732
29031733
29031900
29031908
29031951
29031967
29031968
29031972
29031977
29033524
29036730
29038432
29038444
29038446
29038447
29038449
29038451
29040008
29040010
29040011
29040776
29040777
29040778
29040779
29040780
29040781
29040782
29040783
29040784
29041008
29041009
29041011
29041031
29041032
29041034
29041036
29041037
29042872
29044597
29047001
29047042
29048635
29048669
29049397
29049722
29049723
29049724
29049726
29049732
29049733
29050003
29052237
29052238
29052239
29052240
29052241
29052242
29052244
29052246
29052247
29052248
29052249
29052250
29052251
29052252
29052253
29052254
29052256
29053184
29054580
29054582
29057648
29057650
29057651
29057672
29059555
29059556
29059558
29059561
29059567
29060334
29060336
29060416
29060425
29062553
29062637
29066009
29066067
29068094
29069943
29069947
29069953
29071769
29071770
29071771
29073037
29074600
29074601
29074602
29074603
29074604
29074678
29074679
29074684
29074685
29074717
29075481
29075484
29075485
29075507
29075508
29075509
29075523
29075524
29075846
29076232
29076269
29076270
29077218
29077223
29077985
29077986
29078263
29078264
29078268
29078270
29078272
29078274
29078276
29078277
29079487
29079491
29079492
29079503
29079504
29080714
29080715
29080716
29080717
29082629
29082632
29082637
29085334
29085920
29085925
29085928
29085929
29085930
29085931
29085932
29086295
29087328
29087329
29087338
29087339
29087543
29087544
29087551
29087552
29087554
29088720
29088722
29089081
29089418
29089420
29091610
29091611
29091612
29091613
29091615
29091644
29094945
29094969
29095011
29096148
29096149
29097081
29097899
29098467
29098469
29098473
29098474
29098952
29098953
29100759
29102865
29102867
29102869
29102870
29102891
29103514
29103527
29106915
29108828
29108830
29108853
29108867
29110694
29110696
29110698
29110699
29110703
29110704
29110707
29110708
29110711
29110712
29110717
29110724
29110738
29111980
29111981
29111982
29111983
29111985
29111986
29111987
29111989
29111990
29112062
29112184
29112298
29112299
29113680
29114681
29114981
29114989
29114990
29115740
29115741
29115744
29115745
29115746
29115747
29115749
29115750
29115751
29115752
29115753
29115755
29115756
29115757
29117174
29117175
29118082
29118083
29118084
29118085
29118086
29118236
29122327
29122848
29122849
29122850
29122853
29122854
29123757
29123759
29123761
29123762
29124054
29124060
29124256
29124258
29124259
29124261
29124262
29124263
29124264
29124265
29124266
29124268
29124269
29124270
29124271
29124273
29124276
29124278
29124279
29124280
29124281
29125059
29125060
29125061
29125111
29125113
29125114
29128664
29128668
29128672
29128675
29128678
29128771
29128777
29128781
29128783
29129374
29129741
29129742
29129743
29129744
29129745
29129746
29129747
29129748
29129749
29129750
29129751
29129752
29129753
29132566
29133777
29133788
29133811
29133819
29137460
29140768
29140778
29140820
29142027
29142476
29145361
29145364
29145366
29145709
29148911
29148922
29149070
29149434
29149600
29150665
29150666
29150668
29150669
29150670
29150672
29150673
29152783
29152834
29152835
29152836
29152837
29152862
29152863
29152864
29152865
29153632
29154566
29154567
29154568
29154569
29154570
29154571
29154572
29154573
29154750
29155370
29156009
29156010
29156450
29156451
29156945
29156949
29157473
29157474
29157891
29159565
29159567
29159720
29160285
29160972
29164215
29164216
29164220
29166230
29166372
29166373
29166374
29166375
29166377
29166378
29166380
29166382
29166383
29166384
29166385
29166386
29166387
29166388
29166389
29168426
29169324
29169325
29169326
29169327
29169328
29169330
29169331
29169332
29173207
29173864
29173865
29173866
29173873
29173874
29173875
29173918
29173921
29174068
29174069
29174070
29174137
29174138
29174139
29174584
29174585
29174593
29174602
29174629
29174630
29174631
29174633
29174634
29176838
29176848
29176853
29176854
29176855
29176856
29176858
29176859
29177555
29178549
29178772
29179487
29179568
29180343
29180429
29180430
29180431
29180432
29180433
29180434
29181508
29184233
29184236
29184237
29184246
29184247
29185064
29185065
29185069
29185258
29185541
29185542
29185543
29186737
29187475
29187608
29187612
29187613
29187615
29187616
29187618
29187619
29187662
29189168
29189465
29189466
29189468
29189469
29189470
29189471
29189474
29189475
29189809
29189822
29191361
29191362
29191364
29191366
29191443
29191864
29191868
29192913
29192918
29193117
29197624
29202330
29203456
29204330
29204331
29204333
29204335
29204336
29204337
29204338
29204339
29204340
29204341
29204342
29204343
29204404
29205707
29213887
29214668
29216572
29218150
29218151
29218153
29218154
29218155
29218162
29218163
29218164
29218165
29219287
29219288
29219289
29219290
29219291
29219292
29219293
29219294
29219295
29219296
29219297
29219298
29219299
29219300
29219301
29219302
29219303
29219304
29219305
29219306
29219307
29221062
29221063
29222051
29222056
29222057
29222060
29222061
29222064
29222065
29222066
29222067
29222068
29222069
29222074
29222076
29222077
29222078
29222081
29222087
29222089
29222091
29222092
29222093
29222094
29222095
29222096
29222097
29222098
29222099
29222100
29226016
29231968
29235381
29235396
29235749
29235750
29236037
29237073
29238060
29238587
29240593
29240594
29240595
29240805
29241465
29241466
29241470
29241471
29241472
29241473
29241474
29241478
29241479
29241483
29241484
29241485
29241486
29241487
29242675
29242677
29242678
29243226
29245021
29246762
29246773
29246777
29246780
29247692
29247695
29247696
29247702
29247704
29247709
29250866
29250867
29250868
29250869
29250870
29250871
29250872
29250873
29250874
29250875
29250876
29250877
29250878
29250879
29250880
29250881
29250882
29250883
29252152
29252153
29252179
29252180
29252183
29252200
29252201
29252220
29253185
29253186
29253735
29253737
29253738
29253740
29253741
29253742
29253743
29253744
29253745
29253746
29253747
29253748
29253749
29253752
29253759
29253760
29253761
29253763
29253764
29253766
29253767
29253768
29253770
29253772
29253773
29253774
29253777
29253778
29253783
29253784
29253978
29253993
29254807
29254808
29254809
29254810
29254811
29254812
29254813
29254814
29254815
29254818
29254819
29254820
29254821
29254822
29254823
29254825
29254827
29254829
29254830
29254831
29254832
29254834
29254837
29256261
29256270
29257111
29257666
29257667
29257668
29257669
29257706
29257711
29257712
29257713
29257714
29257733
29257738
29258304
29259941
29259949
29259950
29259970
29262415
29263625
29264189
29264231
29264232
29264233
29268994
29268995
29268996
29268997
29268998
29268999
29269000
29269001
29269009
29269010
29269012
29269325
29272387
29272406
29272408
29275238
29275242
29277107
29277145
29277147
29278228
29278233
29279150
29279151
29279152
29279154
29279155
29279156
29279157
29279158
29279159
29281797
29281957
29281958
29281960
29281961
29281963
29281982
29282580
29284318
29284549
29285928
29285936
29285937
29285938
29287065
29288479
29290657
29297324
29297415
29302936
29303710
29303882
29303897
29305146
29305398
29305410
29307661
29308061
29308917
29308918
29308919
29310578
29311071
29311074
29311075
29311076
29311077
29311079
29311161
29311162
29311163
29311165
29311171
29313668
29315749
29315750
29315826
29315830
29315831
29315833
29315838
29315842
29315847
29316537
29316744
29316745
29316746
29316749
29316750
29316751
29316752
29316753
29316754
29316755
29316874
29316876
29316878
29316882
29317488
29317633
29317637
29318135
29318136
29318137
29318647
29319270
29320455
29320469
29320473
29320476
29320481
29320482
29320483
29320484
29320946
29320949
29321192
29321194
29321195
29321196
29321199
29321368
29321371
29323143
29323965
29323971
29323976
29323977
29323978
29323980
29323983
29323984
29323985
29325473
29331081
29335151
29335172
29335173
29335177
29335316
29336560
29336564
29336569
29336985
29337188
29339388
29339405
29340229
29340230
29340237
29342489
29344368
29344369
29344370
29344371
29344372
29344373
29344818
29344819
29344847
29344848
29344850
29344851
29344854
29344856
29344857
29344858
29344873
29344880
29344881
29345533
29345534
29345535
29345536
29345537
29345538
29345539
29345540
29345541
29345542
29346210
29346214
29346215
29346229
29346842
29347699
29347700
29347702
29347707
29347708
29347712
29347714
29347716
29348920
29348921
29349236
29349237
29349238
29349239
29349240
29349241
29349242
29349243
29349245
29349246
29349627
29350483
29350484
29350485
29350486
29350487
29350488
29350489
29350490
29350491
29350492
29350493
29350494
29350495
29350496
29350497
29350498
29350499
29350500
29350567
29354340
29356952
29367318
29367319
29367665
29367667
29367670
29369920
29371864
29371866
29374003
29374004
29374218
29374230
29375615
29377372
29377847
29378332
29384219
29384417
29384418
29384421
29384423
29384427
29384428
29384430
29384478
29384479
29384481
29384482
29384483
29384484
29384485
29384486
29384487
29384488
29384489
29384490
29384491
29384492
29384493
29384494
29384495
29384496
29384497
29384498
29384499
29384500
29384501
29384502
29384503
29385201
29387628
29387632
29387894
29388481
29388484
29388485
29388486
29388490
29388491
29388492
29389683
29390487
29391394
29391396
29391832
29391833
29391834
29391835
29391836
29391837
29391838
29391839
29391840
29391841
29391842
29391843
29391844
29392135
29392140
29392141
29394510
29398613
29398945
29398947
29398948
29398951
29398956
29398964
29398965
29398967
29398968
29398970
29398977
29398979
29398982
29398983
29398986
29398990
29398993
29398995
29398997
29398999
29399002
29399003
29399005
29399010
29401473
29401474
29401475
29401677
29401678
29403093
29404148
29404149
29404153
29404158
29406871
29407142
29408618
29408619
29409344
29409710
29410507
29411097
29412256
29415339
29415740
29416956
29417006
29417010
29417495
29417497
29417789
29418723
29420143
29420144
29421045
29421417
29422718
29424175
29424452
29424454
29424455
29424456
29424457
29424459
29424460
29424610
29424613
29424614
29427693
29429469
29429471
29430699
29430868
29431020
29431199
29431205
29431206
29431207
29431208
29431209
29431210
29431211
29431212
29431213
29431214
29431215
29432304
29432925
29432927
29432928
29432929
29432930
29432931
29432932
29432933
29432934
29432935
29432936
29432937
29432938
29432939
29432940
29433981
29433983
29434877
29434878
29435567
29437558
29437664
29439188
29442813
29444198
29444199
29444201
29444202
29444204
29444206
29444210
29444212
29444214
29446180
29446927
29448143
29448144
29448988
29448989
29448990
29449011
29451430
29451991
29451992
29451993
29451994
29451995
29451997
29451998
29451999
29452000
29452001
29452002
29452003
29454183
29455003
29455717
29455732
29456315
29456639
29456650
29457701
29457702
29458897
29458922
29460766
29460784
29460787
29460789
29462513
29462514
29464819
29465084
29465088
29465374
29465375
29468326
29468704
29468706
29468711
29468714
29468719
29468720
29468722
29468723
29468724
29468725
29468726
29468727
29468728
29468729
29468730
29468731
29468732
29468734
29468735
29469251
29469895
29469903
29469904
29469905
29469949
29469952
29470035
29470057
29470732
29470733
29471197
29471687
29471688
29471689
29471690
29471691
29471692
29471693
29471694
29471695
29471696
29471697
29471698
29471699
29471717
29471720
29471721
29471722
29471985
29471986
29471987
29471988
29471990
29471991
29471992
29471993
29473818
29474021
29474027
29478199
29482816
29483019
29483117
29484687
29484688
29484689
29484690
29484691
29484698
29486025
29486026
29486027
29486028
29486029
29486031
29486032
29486033
29486034
29486035
29486036
29486037
29486038
29486039
29486040
29486041
29486042
29486557
29487841
29492163
29492164
29493494
29495701
29495702
29496004
29498680
29498705
29498841
29499674
29500433
29500434
29500435
29500436
29500437
29500438
29500439
29500440
29500441
29500442
29500443
29500444
29500445
29500446
29500447
29500448
29500449
29500450
29500451
29500452
29500453
29500454
29500455
29500456
29500457
29500458
29500459
29500460
29500666
29501827
29502144
29502375
29502446
29502982
29502984
29503165
29505406
29505416
29505426
29511449
29511450
29511451
29511453
29511454
29511456
29514929
29515644
29515911
29515929
29516046
29516488
29516489
29516490
29516491
29516492
29516493
29516494
29516495
29516496
29516497
29516498
29516499
29516500
29516501
29516502
29516503
29516504
29516505
29516507
29517926
29517928
29517929
29517932
29519397
29519398
29519400
29519401
29519402
29519403
29519404
29519406
29519562
29520814
29520819
29520821
29520823
29520824
29520826
29520830
29520831
29520832
29520833
29520834
29520835
29520836
29520837
29520838
29520840
29520841
29520881
29520882
29520883
29520885
29520886
29520887
29520888
29520889
29520890
29520891
29520892
29520893
29520894
29520895
29520896
29520900
29522481
29522482
29522491
29523054
29524647
29526019
29526315
29526318
29528467
29528471
29530150
29530151
29530152
29530153
29530154
29530155
29530630
29530631
29530632
29530672
29530673
29530674
29530766
29530768
29530769
29530770
29532113
29532720
29532721
29533209
29533215
29533216
29533217
29533218
29533340
29534225
29534227
29534228
29534229
29534230
29534232
29534233
29534235
29534236
29534237
29534238
29534239
29534240
29534244
29534252
29534264
29534265
29534348
29534355
29534357
29534359
29534363
29535075
29535091
29535092
29535093
29535094
29535095
29535096
29535097
29535101
29535102
29535103
29535909
29536394
29536396
29536934
29536935
29536936
29536937
29536938
29536939
29536940
29536941
29536942
29536943
29536944
29536945
29536946
29536947
29536948
29536949
29536950
29537366
29537369
29537376
29538005
29538011
29541969
29547842
29548621
29555742
29557125
29561907
29563395
29563610
29564839
29564840
29564841
29564842
29564843
29564844
29564846
29564847
29564848
29564849
29564850
29564995
29564996
29565020
29565021
29565023
29565024
29565026
29565028
29565029
29565030
29565031
29565037
29565237
29565242
29566753
29567676
29571404
29572863
29572864
29572865
29572866
29572867
29572868
29572870
29572871
29572872
29572873
29572874
29572875
29572876
29572877
29572878
29572879
29572880
29572881
29572882
29572883
29572884
29572885
29572887
29574714
29574717
29574718
29574719
29574720
29574739
29575035
29575971
29575972
29575973
29575974
29575975
29575976
29575977
29575978
29575979
29575982
29577690
29579204
29579219
29580032
29581256
29581799
29582506
29582507
29582508
29582510
29582511
29582512
29582514
29582516
29582517
29582519
29582520
29582521
29582523
29582524
29582528
29582529
29582531
29582532
29582533
29582609
29582898
29583953
29583955
29584271
29584328
29584329
29584330
29584498
29585251
29585252
29585253
29585255
29585256
29586734
29586738
29586742
29586750
29586904
29587686
29587687
29587688
29587689
29587690
29587691
29587692
29587693
29587694
29587695
29587944
29587956
29587962
29587964
29587966
29587969
29587972
29588713
29588745
29588746
29588748
29588749
29588750
29588751
29588752
29588753
29588754
29588755
29588756
29588757
29588758
29588760
29588761
29588762
29588763
29588765
29588766
29588767
29588768
29588941
29589007
29592309
29593096
29596708
29596937
29596950
29596952
29596953
29600244
29600636
29600637
29603134
29604089
29604091
29604098
29604099
29604100
29604101
29604625
29604626
29604627
29605903
29605990
29607491
29607650
29607651
29607652
29607653
29607654
29607656
29607657
29607658
29607659
29607660
29607661
29608041
29610029
29610447
29610448
29610449
29610450
29610451
29610452
29610453
29610454
29610455
29610456
29610457
29610458
29610459
29610460
29610461
29610465
29610467
29610468
29610469
29610470
29610471
29610472
29610473
29610474
29610649
29611113
29611114
29611115
29611117
29611118
29611119
29611120
29611121
29611127
29611129
29611132
29611133
29611614
29613180
29613202
29613203
29613926
29614666
29614667
29614668
29614669
29614673
29614674
29614675
29614676
29614677
29614678
29614679
29614680
29614687
29614688
29614689
29614690
29614691
29614692
29614693
29614695
29614696
29614697
29614698
29614699
29614700
29614701
29614702
29614703
29614705
29614706
29614708
29614709
29614710
29617544
29617675
29617792
29618157
29618164
29618165
29618166
29618169
29618170
29618174
29618277
29618278
29618279
29618292
29618334
29618429
29618436
29619762
29619763
29619764
29619766
29619767
29619768
29619769
29619770
29619771
29619772
29619773
29619774
29620622
29620624
29620625
29620627
29620628
29620629
29620630
29620631
29620632
29620633
29620848
29620849
29620850
29620851
29620852
29620853
29620854
29620855
29620856
29620857
29620858
29620859
29620860
29620861
29620862
29620863
29620864
29620865
29620866
29620867
29620868
29620869
29620870
29621654
29621902
29621903
29621904
29621906
29621907
29621908
29622037
29623643
29623658
29625887
29625889
29625890
29625891
29625893
29625923
29626052
29626463
29626729
29626730
29626732
29626733
29626734
29626735
29626736
29626737
29626738
29626739
29626740
29626741
29626742
29626743
29626746
29629278
29629288
29629289
29629290
29629291
29629292
29629293
29629294
29631224
29631226
29631268
29633843
29633853
29633854
29633857
29633858
29633859
29633860
29633861
29633865
29634780
29636132
29636133
29636134
29636135
29636136
29636137
29636138
29636139
29636140
29636141
29636142
29636143
29636144
29636145
29636146
29636147
29636148
29636149
29636150
29636164
29645692
29647368
29647369
29647915
29648213
29648214
29648218
29648227
29648228
29648230
29648231
29648244
29648245
29648246
29648247
29648248
29648249
29648252
29648253
29648255
29648256
29648265
29648266
29649772
29649774
29649914
29649926
29649927
29649928
29649929
29649930
29651586
29652120
29652124
29652125
29652127
29652850
29653223
29653227
29653329
29653332
29653333
29653334
29653336
29653337
29654196
29654345
29654349
29654357
29655135
29658381
29659188
29659557
29659560
29659824
29659833
29659837
29659842
29659843
29659844
29659849
29659853
29659854
29660776
29660779
29660874
29662559
29663517
29664072
29664855
29664863
29664866
29664867
29664868
29664869
29664870
29664871
29664873
29664874
29664875
29665840
29666551
29666552
29666553
29666554
29666556
29666557
29666559
29666561
29666564
29666567
29666568
29666569
29666570
29666572
29666573
29669482
29670039
29670048
29670073
29670860
29670861
29670862
29670863
29670864
29670865
29670867
29670868
29675008
29675010
29675011
29675012
29675013
29675014
29675015
29675016
29675017
29675018
29675019
29675021
29675022
29676673
29676674
29676675
29677900
29678922
29679102
29679114
29679115
29679116
29679117
29679118
29679119
29679120
29679121
29679122
29679330
29679331
29679340
29679345
29679352
29679355
29679359
29679367
29681892
29682155
29682345
29682346
29683185
29683186
29683187
29683188
29683199
29683200
29683208
29683979
29686616
29687319
29687339
29687340
29687370
29687371
29687372
29690440
29690441
29690443
29690444
29690445
29690447
29690448
29690450
29690453
29690454
29690455
29690456
29690457
29690558
29690992
29690993
29690994
29690995
29690999
29691000
29691001
29691002
29691003
29691005
29691006
29691007
29691008
29691009
29691010
29691011
29691012
29691013
29691014
29691051
29691052
29694710
29694711
29694712
29694725
29694726
29694727
29695600
29695601
29695603
29695604
29695615
29695616
29697475
29697476
29697477
29697478
29697479
29698080
29698083
29698968
29698970
29699849
29699940
29699943
29700444
29700445
29701870
29702196
29702302
29702303
29702304
29702927
29704383
29707359
29707737
29708114
29708115
29708129
29708133
29709036
29709868
29714158
29714500
29714501
29714502
29714503
29714504
29714505
29714506
29714514
29714515
29714516
29715157
29715194
29716060
29716614
29716984
29717236
29717237
29717245
29717250
29718482
29720536
29720544
29723601
29723613
29725068
29726931
29726932
29727087
29727088
29727089
29727090
29727120
29727615
29728888
29729251
29729253
29729258
29732025
29732028
29732043
29732044
29732045
29732046
29732047
29732048
29732049
29732050
29732051
29732052
29732053
29732054
29732055
29732056
29732057
29734141
29734142
29734145
29734146
29734147
29734148
29734149
29734150
29734151
29734152
29734153
29734154
29734490
29734497
29734498
29734530
29734531
29734532
29734534
29734535
29734536
29734537
29734538
29734539
29734540
29734543
29734544
29734545
29734546
29734547
29734548
29734549
29735563
29740891
29740892
29740893
29740958
29740959
29740960
29740961
29741249
29741739
29742756
29742758
29742759
29742761
29742763
29742764
29742765
29742766
29742767
29743171
29743172
29743173
29743174
29743175
29743176
29743177
29743178
29743179
29744371
29745550
29745567
29746575
29747744
29747813
29747814
29748133
29748546
29748547
29748559
29748560
29748561
29748562
29748563
29748564
29748566
29749303
29749859
29751315
29751461
29751463
29751494
29751538
29751540
29751542
29751543
29751544
29751545
29751546
29751547
29751548
29751549
29751552
29751554
29751557
29751558
29751560
29752799
29752800
29752801
29752802
29752803
29752804
29752805
29752806
29752807
29752808
29752809
29752810
29752811
29752812
29752813
29753357
29753358
29753359
29753360
29753361
29753362
29753363
29754581
29754867
29755480
29755482
29756078
29756911
29756915
29756916
29756917
29756918
29756920
29756921
29756922
29756923
29756924
29756925
29756926
29756927
29756928
29756929
29757012
29757904
29757905
29757906
29757907
29757908
29757909
29757910
29757911
29757912
29757913
29757915
29757916
29757917
29757918
29757919
29757920
29757921
29757923
29757935
29757936
29757937
29758273
29758274
29758275
29758277
29758280
29758282
29758283
29758338
29758339
29759378
29759413
29759414
29759417
29759419
29759420
29759422
29760327
29760328
29760329
29760330
29760331
29760332
29760333
29760334
29760335
29760336
29760337
29760338
29760339
29760340
29760388
29760975
29760977
29760978
29760979
29760980
29760981
29760985
29760987
29760988
29760991
29760993
29761075
29761375
29761376
29761377
29761378
29761379
29761380
29761403
29761427
29761659
29761660
29761661
29761662
29761795
29761796
29761797
29761798
29761799
29761800
29761801
29761802
29761807
29761809
29761810
29761811
29761812
29761813
29761814
29761815
29761821
29761827
29762213
29762214
29762215
29762216
29762217
29762218
29763569
29763673
29765263
29765265
29765480
29766311
29766351
29766428
29766457
29766500
29766501
29766502
29766503
29767301
29768812
29772076
29777963
29777993
29778004
29778005
29780585
29780599
29783904
29783905
29783912
29783945
29783946
29783964
29787691
29787692
29788073
29788077
29788083
29788085
29788318
29788320
29788322
29788323
29788325
29788326
29788327
29788328
29788329
29788330
29788331
29788333
29788334
29788465
29788521
29788535
29789685
29789686
29790204
29790205
29790767
29792138
29792139
29794292
29794293
29794863
29795561
29795594
29795597
29795599
29795601
29795602
29795607
29796270
29796271
29796278
29796279
29798807
29798825
29798834
29798848
29799000
29800816
29801672
29801674
29801676
29802400
29802405
29802406
29802407
29802408
29802409
29802410
29804752
29804753
29804780
29804804
29804809
29804816
29804817
29804818
29804820
29804821
29804823
29804873
29808155
29808425
29808426
29808863
29808868
29810700
29810701
29815707
29815709
29815714
29815715
29815717
29815736
29815737
29815738
29815739
29815740
29815742
29815743
29815744
29815745
29815746
29817782
29817783
29817784
29817785
29817786
29817787
29817789
29817790
29817791
29817792
29817793
29817794
29817795
29817796
29817797
29817798
29818245
29818829
29818850
29819166
29819175
29819176
29819177
29819178
29819615
29819895
29819896
29822659
29822660
29822661
29822662
29822663
29822664
29822665
29822667
29822668
29822671
29822672
29822673
29822674
29822675
29822676
29822677
29822678
29822679
29822680
29822681
29822682
29823370
29826396
29830829
29830830
29835352
29836118
29836155
29836156
29836157
29836158
29836159
29836160
29836168
29836261
29836264
29836265
29836266
29836278
29836279
29836280
29836281
29836282
29836283
29836937
29836943
29836944
29836946
29836949
29836950
29836951
29836952
29836954
29836955
29836956
29836957
29836958
29836959
29837104
29837105
29837119
29837120
29837121
29837122
29838871
29838872
29839524
29839573
29839575
29839576
29839601
29839603
29839610
29839611
29839613
29839616
29839617
29839618
29839621
29839624
29839640
29839641
29839642
29839680
29839684
29839685
29840191
29840382
29840643
29840645
29840646
29842598
29842599
29842600
29842601
29842602
29842603
29842604
29842606
29842607
29842608
29842609
29842610
29842612
29842614
29842615
29843227
29843229
29843230
29844320
29844378
29844994
29845009
29845013
29845701
29845702
29845703
29851241
29851242
29851243
29851539
29851540
29851541
29851542
29851543
29851544
29851545
29851546
29851547
29851548
29851550
29851551
29851552
29855373
29855376
29855377
29855378
29862459
29865218
29870983
29870984
29870991
29877545
29877743
29877765
29877986
29877987
29877988
29877990
29877991
29877993
29877995
29878003
29878005
29878283
29881024
29882228
29882229
29882230
29882231
29882372
29883540
29884101
29884148
29884169
29884171
29884173
29885897
29885899
29885900
29885901
29885902
29886255
29886256
29886257
29886258
29886262
29886265
29887188
29887189
29887190
29887191
29887192
29887193
29888027
29888322
29888548
29888796
29888800
29888801
29888802
29888803
29888805
29888806
29888808
29888809
29888810
29888811
29888814
29888817
29888818
29888819
29888820
29888821
29888823
29888824
29888825
29888826
29888827
29888828
29888829
29888830
29888831
29888832
29888833
29888834
29888835
29888837
29888838
29888842
29888843
29888848
29889442
29889443
29889444
29889445
29889446
29889447
29889448
29889449
29889450
29889451
29889453
29893085
29893399
29893682
29893683
29893684
29893810
29893812
29894719
29894720
29894721
29894722
29895056
29895549
29895558
29895565
29895566
29897372
29897462
29899920
29900019
29900436
29900437
29900438
29900476
29900477
29900478
29900479
29900480
29900481
29900482
29900483
29900484
29900492
29900495
29901870
29901874
29901876
29901878
29901882
29901929
29901930
29901931
29901932
29901933
29901934
29901945
29901946
29901965
29901966
29901967
29901968
29901989
29902157
29902159
29902162
29902163
29902990
29903993
29903994
29903996
29903997
29903998
29904003
29904004
29904005
29904006
29904007
29904008
29904009
29904010
29904011
29904012
29904013
29904014
29904015
29904016
29904017
29904018
29905205
29905206
29905207
29905208
29905209
29905210
29905211
29905212
29905213
29905214
29905215
29905216
29905217
29905218
29905219
29905220
29906563
29906564
29906565
29906575
29906576
29906577
29906578
29906579
29906580
29910417
29912242
29912904
29915069
29915070
29915071
29915072
29915076
29915077
29915078
29915081
29915085
29915086
29915087
29915088
29915358
29916241
29917196
29917204
29917603
29918603
29919216
29919219
29925823
29926477
29928467
29928475
29928477
29929114
29929689
29930868
29940138
29940139
29940782
29940806
29940808
29940809
29940810
29940821
29940822
29940824
29940843
29940844
29940845
29940851
29940852
29940855
29940858
29942804
29945088
29945103
29945106
29945108
29947477
29948551
29949320
29949341
29949342
29949344
29949345
29949346
29949347
29949348
29949349
29949350
29949351
29949352
29951669
29951819
29951832
29951840
29951849
29951891
29953863
29953884
29954098
29956626
29956627
29956628
29956629
29956630
29956631
29956632
29956633
29956634
29956635
29956636
29956637
29956639
29956640
29956641
29956642
29956643
29956644
29956645
29956646
29956647
29956648
29956656
29956657
29956658
29957195
29957231
29957970
29957971
29957972
29957973
29957974
29957975
29957976
29957977
29958480
29959110
29959120
29959133
29959140
29960608
29961256
29980735
29980739
29980741
29980743
29980745
29981375
29981376
29982634
29982798
29985282
29985769
29985770
29985771
29985772
29985773
29985774
29985775
29985776
29985777
29985778
29985779
29985780
29986076
29986077
29986093
29986094
29986095
29987827
29988257
29988259
29988591
29990351
29991357
29994308
29997693
30002300
30004008
30004011
30004233
30008985
30010990
30011223
30015410
30015412
30015418
30020197
30023765
30023766
30023767
30023768
30023769
30026074
30029122
30029128
30029129
30029130
30029134
30029135
30029136
30030150
30030230
30031272
30031658
30031890
30031891
30031951
30032492
30032495
30032496
30032497
30032500
30032501
30032502
30032503
30032504
30032505
30032506
30032507
30032508
30033425
30034110
30034111
30034112
30034115
30034116
30034117
30034608
30034610
30035964
30035970
30035971
30036001
30036006
30036227
30036228
30036229
30036230
30036232
30036233
30036241
30037188
30037190
30037191
30037192
30037193
30037391
30037393
30037394
30038352
30039738
30039825
30039827
30039831
30039832
30039833
30039834
30039835
30039836
30039840
30039842
30039843
30039844
30039845
30039846
30039847
30039848
30039849
30040106
30040107
30040108
30040109
30040110
30040111
30040112
30040113
30040117
30040120
30040121
30040979
30040980
30040984
30040988
30041149
30041154
30041156
30041158
30041159
30041279
30041280
30041281
30041282
30041404
30042701
30042703
30042704
30042705
30042725
30042726
30042727
30042728
30042729
30042730
30042731
30042732
30043515
30043516
30043517
30043518
30043523
30043531
30043534
30043539
30043540
30045028
30045029
30045254
30045258
30045260
30045262
30045263
30045266
30045267
30045268
30048109
30053038
30053039
30053040
30053042
30053043
30053044
30053045
30053047
30053048
30053050
30053051
30053052
30053055
30053056
30053057
30053171
30053173
30053336
30053337
30053338
30053339
30053342
30053343
30053349
30053351
30053352
30053354
30053355
30053357
30053358
30053360
30053361
30053363
30053364
30053366
30055702
30060145
30062172
30062177
30062178
30062179
30062180
30062187
30062188
30062189
30062190
30062191
30062196
30063426
30063462
30063463
30063466
30063467
30065040
30065116
30065117
30065118
30065119
30065565
30068538
30068539
30068540
30068541
30068542
30068543
30068544
30068545
30068547
30068652
30071359
30071844
30071845
30071847
30071848
30077220
30077356
30077608
30077613
30077617
30077621
30078281
30078282
30078284
30078285
30078307
30078308
30078310
30078311
30078312
30078314
30078315
30078316
30078319
30080200
30081460
30081461
30081462
30081463
30081467
30081468
30081469
30081471
30081472
30085134
30088137
30089398
30089399
30089400
30089401
30089402
30089403
30089404
30089405
30089407
30089408
30089409
30089410
30089411
30089412
30089413
30089653
30090853
30091507
30092228
30092234
30093736
30094039
30094040
30094041
30094042
30094050
30094055
30094056
30094175
30095066
30096692
30096694
30096704
30096705
30096706
30096710
30096711
30096712
30096715
30096716
30096718
30096719
30096720
30096721
30096722
30096723
30096848
30097320
30097325
30097756
30097757
30097758
30097765
30097766
30097767
30097770
30097772
30097777
30097778
30101912
30102133
30102290
30103074
30104726
30105809
30111807
30111817
30111818
30111819
30111825
30111826
30111827
30111830
30112038
30112540
30113150
30113193
30113194
30113195
30113196
30113197
30113198
30113199
30113200
30113219
30113221
30113228
30113230
30113278
30113279
30113282
30113283
30113286
30118654
30120109
30121943
30121944
30121972
30121976
30121980
30121983
30121984
30121985
30121986
30121988
30121989
30121994
30121995
30121997
30122038
30122039
30122043
30122044
30126694
30126697
30127316
30131133
30131134
30131135
30131137
30131138
30131139
30131141
30131142
30136831
30136840
30138480
30141927
30141997
30150511
30150517
30151145
30154362
30155244
30155245
30159961
30160119
30163004
30163005
30163006
30163007
30163008
30163009
30163010
30163017
30163032
30163039
30163102
30164490
30164491
30164492
30164493
30164494
30164495
30164497
30164519
30164520
30164521
30164523
30164524
30164525
30164526
30164527
30164528
30164529
30164530
30164531
30164548
30164549
30164550
30164552
30164553
30164554
30164555
30164556
30164557
30164558
30164559
30164560
30164561
30164562
30164563
30164564
30164565
30166635
30168408
30168587
30169558
30170851
30178146
30178159
30178206
30179992
30179993
30179994
30180160
30180265
30180286
30180302
30180304
30180351
30180375
30180381
30180399
30180475
30180513
30182440
30182444
30183364
30183365
30183366
30183367
30184221
30185017
30185036
30185037
30185038
30185039
30190556
30193571
30193572
30196293
30196295
30196297
30196298
30196300
30196303
30196304
30196305
30196306
30196309
30196326
30196330
30196333
30196334
30196342
30196343
30196344
30196345
30196346
30196347
30196348
30196349
30196350
30196351
30196352
30196353
30199044
30199058
30199067
30200273
30202631
30202632
30202635
30210520
30210683
30214730
30214731
30214732
30214743
30214797
30214800
30214805
30214833
30214834
30214837
30214865
30214890
30214945
30219968
30219987
30220016
30220019
30220030
30220055
30221345
30221346
30221347
30221348
30221349
30221350
30221351
30221375
30221378
30221379
30221380
30221381
30221383
30221401
30221402
30221403
30221404
30221405
30221753
30225614
30225615
30227776
30227777
30228417
30229735
30229737
30229770
30230004
30230005
30232913
30234098
30234099
30234100
30234101
30234102
30234103
30234129
30235052
30235053
30235054
30235055
30235056
30235057
30235058
30235059
30235060
30235061
30235062
30235063
30235064
30235065
30235066
30235067
30235068
30236180
30237955
30240879
30240905
30240906
30241008
30241009
30241034
30241304
30241364
30241387
30241471
30241472
30241473
30241474
30241479
30241480
30241481
30241482
30241483
30241489
30241490
30241491
30241492
30241500
30241501
30241502
30241503
30241519
30241520
30241521
30241523
30241528
30241529
30241530
30241531
30244365
30244366
30244367
30244369
30244370
30244372
30244374
30244376
30244380
30244383
30244384
30244385
30244386
30244387
30244388
30244389
30244390
30244392
30244394
30244397
30244398
30244399
30244400
30244401
30244402
30244403
30244406
30244407
30244409
30244410
30244411
30244412
30244413
30244414
30244415
30244421
30244422
30244424
30244433
30244434
30248669
30248671
30248673
30248678
30248679
30248680
30248681
30248682
30248683
30248684
30248685
30248688
30248690
30248691
30250228
30250377
30250607
30250608
30250609
30250610
30250611
30250612
30250613
30250614
30250615
30250616
30254586
30254587
30254590
30260176
30260492
30266151
30275878
30283592
30283608
30289022
30289034
30299811
30305791
30305862
30305863
30305918
30305923
30305947
30305948
30305956
30305968
30305970
30305979
30305980
30305981
30306042
30306047
30306066
30306093
30308146
30308147
30308152
30308154
30308156
30308176
30308198
30308204
30308207
30312867
30312868
30317231
30318654
30318655
30318656
30319406
30322905
30322907
30322908
30322909
30322910
30322912
30322913
30322924
30322933
30323907
30323908
30323909
30323910
30323912
30323913
30323914
30323915
30323916
30323918
30323919
30323920
30323921
30323922
30324294
30324392
30324393
30329078
30329087
30329088
30329091
30329195
30329196
30329197
30329198
30329199
30329200
30329201
30329202
30329203
30329204
30329206
30329207
30329208
30329209
30329211
30329212
30329213
30329214
30329215
30329216
30329951
30329990
30330003
30330544
30330944
30330949
30330985
30332803
30332804
30332805
30333275
30333276
30333839
30334984
30336717
30340633
30340634
30340635
30340636
30340637
30342644
30342674
30342677
30342679
30342680
30346013
30346053
30346056
30346057
30346058
30346059
30346060
30346077
30346522
30347754
30347755
30347836
30349708
30353541
30357088
30365844
30365902
30369282
30369345
30369346
30369347
30369348
30369380
30369381
30369382
30369518
30377210
30380797
30382146
30382157
30382159
30382161
30382162
30382168
30382173
30382204
30382244
30386751
30393535
30395499
30395505
30395529
30396007
30398149
30399693
30404849
30406694
30409363
30416417
30416418
30416419
30416420
30419239
30419281
30419282
30419283
30419285
30419286
30419287
30419288
30419289
30419290
30419291
30419292
30419293
30419294
30419295
30419296
30419297
30419298
30419299
30419300
30419301
30419302
30419304
30421737
30427400
30430575
30432937
30433129
30433130
30444373
30447917
30449803
30451665
30451669
30451671
30451686
30451689
30451691
30453285
30454263
30454267
30454281
30454282
30458382
30458387
30458392
30458402
30461126
30461340
30461341
30461352
30461353
30461354
30461363
30469320
30469325
30469326
30469327
30469328
30469329
30469330
30469331
30469332
30469333
30469334
30469378
30473341
30479807
30479809
30479810
30483590
30484371
30492013
30501059
30501468
30504708
30508812
30518438
30518439
30519632
30519777
30519778
30524023
30525340
30525501
30526961
30526964
30526966
30526969
30527247
30530536
30532581
30532582
30532583
30533435
30538750
30538751
30540030
30540031
30540034
30540035
30540036
30542020
30542491
30542492
30545598
30545599
30545600
30545601
30545602
30545603
30545604
30548944
30548945
30549444
30549460
30549461
30549462
30549481
30549482
30549483
30549484
30551670
30551671
30554376
30554377
30554378
30554388
30554585
30557973
30558858
30561387
30566294
30566487
30581905
30581906
30581907
30581908
30581910
30583029
30583576
30583589
30583590
30585997
30585999
30594287
30599119
30599524
30599529
30599530
30599531
30599532
30599533
30599534
30599535
30599536
30599539
30599540
30599541
30599543
30599544
30599545
30599546
30599547
30599549
30599550
30599551
30599552
30599553
30599555
30599556
30611590
30611627
30611701
30611704
30611707
30611710
30611713
30611716
30611725
30611739
30611750
30613099
30613278
30613319
30615619
30615620
30615621
30615669
30615670
30615671
30615675
30615676
30615694
30615695
30615696
30615697
30615699
30615700
30615702
30615703
30615728
30615729
30615751
30615752
30615753
30615754
30615755
30615769
30615770
30615771
30615796
30615799
30615800
30615819
30615829
30615830
30615831
30615832
30620290
30624108
30625605
30627710
30630566
30630585
30630600
30637338
30638040
30638041
30638043
30638044
30642513
30642882
30642884
30642960
30644244
30644247
30644248
30646531
30646532
30646533
30646727
30649799
30649803
30649804
30649829
30655643
30657627
30660195
30672333
30672346
30672347
30672348
30672349
30672354
30672645
30680714
30685783
30685784
30685786
30697263
30697264
30697265
30697266
30697267
30697268
30697269
30697270
30697271
30697273
30697274
30697277
30697278
30697279
30697281
30697282
30697285
30697286
30697287
30697288
30697295
30697296
30697308
30697310
30697311
30697315
30697316
30697317
30697318
30697319
30697320
30697321
30697322
30697323
30697324
30697325
30697326
30697327
30697328
30697338
30697339
30697343
30697350
30697364
30697579
30697580
30697599
30697600
30699141
30699349
30699359
30703836
30703839
30704566
30704894
30704895
30704929
30704930
30704934
30707870
30709239
30709240
30709241
30709242
30709243
30709245
30709246
30709247
30709248
30709249
30709250
30709251
30709252
30709253
30709254
30709255
30709256
30721059
30721061
30721065
30721066
30721067
30726832
30730293
30731741
30732837
30732840
30732841
30732842
30732843
30732844
30732845
30732847
30732848
30732849
30732852
30732853
30732854
30732855
30732856
30732857
30732858
30732859
30732860
30732861
30732862
30732863
30732864
30732865
30732866
30732867
30732868
30732869
30732870
30732871
30732872
30732873
30732874
30732875
30732877
30732884
30738640
30742890
30743606
30743607
30743608
30743609
30743610
30743620
30743661
30744305
30744306
30744307
30744308
30744309
30744310
30744311
30744312
30744313
30744314
30744315
30744316
30744317
30744318
30744319
30744932
30744933
30744949
30744950
30746099
30746100
30746101
30746102
30746103
30746104
30746105
30746106
30746107
30746108
30746109
30746110
30746537
30747846
30747850
30747853
30747903
30747913
30750617
30750689
30760292
30764947
30764948
30764949
30764950
30764951
30764952
30764953
30764954
30764955
30765608
30766552
30766553
30766556
30766557
30770254
30770255
30770256
30770328
30770383
30772538
30772539
30772540
30772541
30772542
30772543
30772545
30772546
30772548
30772549
30772550
30772551
30772552
30772553
30772556
30772557
30774259
30774260
30774261
30774267
30774268
30774269
30774271
30774272
30774273
30774274
30774276
30774277
30774278
30774279
30774280
30774281
30774282
30775164
30777953
30778511
30778512
30779452
30782186
30782190
30782198
30782201
30782204
30782207
30782210
30782213
30782215
30782218
30782219
30782220
30782223
30783269
30783270
30783271
30783272
30784075
30785551
30787865
30787912
30787916
30787954
30790343
30790344
30790345
30790346
30790356
30790357
30790358
30790359
30790360
30790361
30792573
30794820
30794823
30794826
30794827
30794830
30794836
30794848
30794850
30794853
30794855
30794856
30794858
30794860
30794863
30794864
30794865
30794872
30794874
30794876
30794877
30794879
30794904
30794905
30794906
30794907
30794951
30794953
30795108
30795867
30795871
30795876
30795877
30795878
30795879
30795880
30795881
30795891
30795909
30795910
30795911
30795912
30795913
30795914
30795915
30795916
30799989
30800048
30802563
30803126
30803245
30803247
30804699
30804706
30805212
30805213
30805214
30805215
30805216
30805217
30805230
30805231
30805414
30805416
30805435
30805473
30805474
30805524
30805525
30805587
30805588
30805795
30805798
30805799
30805803
30805805
30805838
30805839
30806700
30807104
30807105
30807106
30807108
30807153
30807154
30807181
30807183
30807184
30807185
30807186
30807188
30809767
30809768
30809769
30809770
30809791
30810128
30810129
30810130
30810144
30810146
30810180
30820693
30823381
30823382
30830317
30835628
30841064
30841173
30841408
30841409
30841413
30841414
30841415
30841416
30845664
30861437
30861438
30861439
30861771
30861772
30861773
30861780
30861781
30861782
30861789
30861790
30861791
30863238
30863341
30863344
30865557
30865558
30869007
30869022
30869039
30869040
30869068
30869069
30869071
30869083
30869103
30869105
30869111
30869115
30869117
30869119
30869122
30869125
30869135
30869142
30876938
30881846
30881867
30881872
30881873
30881874
30881876
30881878
30881887
30881892
30881893
30881895
30881896
30881898
30881899
30881903
30881905
30881906
30881909
30881947
30881950
30881954
30881956
30881962
30881995
30882600
30882961
30882996
30886641
30887664
30887665
30887667
30887668
30887669
30887670
30887671
30888921
30888965
30888966
30892924
30893219
30893224
30893266
30893412
30893413
30893445
30893604
30893611
30893613
30893619
30893620
30893621
30897306
30898588
30898850
30898872
30898876
30898930
30898972
30898974
30903471
30903587
30907179
30911506
30922662
30927691
30932151
30932153
30932160
30932540
30932541
30932660
30932674
30932675
30932677
30932678
30932679
30932680
30932681
30932682
30932683
30932684
30932685
30932686
30939556
30939557
30939558
30939559
30939560
30939561
30939562
30939563
30939564
30939565
30939566
30939567
30939568
30939569
30939660
30939707
30939715
30940825
30940826
30940827
30943503
30943504
30943505
30943506
30943507
30944521
30944558
30944559
30944562
30944563
30944583
30944584
30944705
30945118
30945119
30945120
30945121
30945122
30945123
30946069
30946277
30953054
30957402
30957419
30957420
30958186
30968322
30969061
30969064
30969144
30974688
30974815
30975712
30975713
30975714
30975719
30975721
30975722
30975723
30975724
30975725
30975726
30975727
30975728
30975729
30975730
30975731
30979878
30980001
30980006
30980021
30980066
30980095
30982284
30982301
30982312
30982444
30982448
30984733
30984734
30984735
30984736
30984833
30984834
30984835
30984836
30984837
30984838
30984839
30984840
30984842
30984843
30984844
30984845
30984846
30984847
30984848
30984849
30984850
30984851
30984852
30984853
30984854
30984855
30984856
30984857
30984858
30984859
30985600
30985604
30985607
30985618
30985619
30985621
30985623
30985632
30985633
30985634
30985635
30985636
30985653
30985654
30985655
30985656
30985657
30985658
30990654
30990777
30998707
30999531
30999532
31007519
31007576
31007692
31007694
31007715
31007717
31007718
31010871
31013122
31016180
31019341
31020094
31023233
31023251
31023252
31023253
31023263
31024287
31028243
31028847
31028848
31028849
31028851
31034141
31036160
31038661
31039432
31039480
31039481
31041106
31041107
31041130
31041136
31041137
31041138
31041139
31041142
31041143
31041150
31041151
31041152
31041153
31041154
31041156
31041157
31041171
31041173
31041175
31041176
31041177
31041946
31041947
31042937
31048271
31048272
31048273
31048274
31048275
31048276
31048277
31048278
31048279
31048280
31048281
31049373
31049455
31049461
31049473
31049535
31049611
31049612
31049614
31049615
31049616
31049618
31049619
31049620
31049622
31049623
31049625
31049626
31049627
31049628
31049629
31050528
31050530
31050531
31050535
31050537
31050538
31050546
31050547
31050548
31050552
31050553
31050554
31050556
31050560
31053414
31059925
31059926
31059933
31059937
31059938
31059939
31059940
31060927
31060930
31060932
31060935
31060936
31060948
31060949
31060950
31061082
31061276
31061753
31061758
31061810
31061811
31061812
31061823
31062437
31062441
31062504
31062505
31062506
31062546
31062574
31065401
31066806
31066807
31070610
31070611
31070612
31070613
31071531
31071535
31071537
31071543
31071554
31072746
31075283
31075284
31075293
31075300
31075301
31075302
31075303
31079637
31079662
31082248
31084788
31085254
31090433
31090994
31097704
31097705
31097706
31097707
31097709
31103057
31103058
31103354
31103355
31103356
31103357
31103358
31103359
31103360
31103361
31103362
31103363
31103364
31103365
31103366
31103367
31103368
31103369
31103370
31103371
31103372
31103373
31103374
31103376
31103377
31103378
31103391
31118926
31120735
31130596
31130739
31131393
31133059
31134203
31134209
31134215
31134216
31134220
31136371
31136373
31136389
31139255
31139265
31139266
31139267
31139268
31139288
31139379
31139470
31140169
31141255
31141260
31141262
31141284
31149677
31149678
31149679
31149680
31149681
31149682
31149683
31149684
31149685
31149686
31149687
31149688
31149689
31149697
31149698
31149700
31155199
31158276
31158280
31158282
31158284
31158285
31158286
31158287
31158288
31158289
31158290
31158291
31158293
31158294
31158295
31158296
31158297
31158298
31158301
31158302
31158303
31158304
31158305
31158306
31158307
31158309
31158310
31158311
31158312
31158313
31158314
31158316
31158317
31158318
31166432
31166438
31166439
31166440
31168576
31168603
31169177
31169184
31169186
31173236
31175949
31175950
31179476
31184255
31184292
31184298
31184380
31185227
31186512
31189988
31197108
31199667
31199676
31199677
31202562
31203635
31203670
31203679
31203871
31206399
31206401
31207200
31207201
31207203
31207204
31207205
31207206
31207207
31207208
31207209
31207210
31207211
31207212
31207213
31207214
31207215
31207216
31207217
31207865
31208043
31212125
31212126
31216631
31217671
31217672
31217673
31217674
31217675
31217676
31217678
31217679
31217680
31217681
31217682
31217683
31217684
31217685
31217686
31217687
31217688
31217689
31217690
31217692
31217693
31217694
31223237
31223266
31228043
31231545
31237359
31237370
31237404
31237580
31237582
31237651
31237652
31237657
31240318
31240319
31240321
31240322
31240325
31240326
31240328
31240329
31240330
31240331
31240332
31240333
31240334
31240335
31240336
31240337
31243978
31244983
31245970
31266587
31266588
31267255
31267365
31267391
31267404
31267541
31267542
31267543
31267689
31272509
31272541
31272542
31272543
31281292
31281296
31281298
31281300
31281302
31281305
31281308
31284624
31285246
31285248
31285249
31285255
31285256
31286807
31286808
31311116
31314456
31314457
31314458
31314459
31314460
31314461
31314462
31314463
31314464
31314465
31314466
31316424
31318016
31318017
31318039
31319323
31319324
31319325
31319326
31319327
31319328
31319329
31319330
31319331
31319332
31319333
31319334
31319336
31319337
31319338
31322272
31324053
31324982
31324983
31324995
31328262
31329347
31329594
31329693
31330769
31330770
31330861
31331003
31331004
31331007
31331008
31331009
31331010
31331011
31331012
31331013
31331014
31331017
31331018
31331020
31331023
31331026
31331040
31331043
31332800
31335848
31335855
31335860
31336015
31337966
31338395
31341731
31341732
31341733
31341734
31341742
31342135
31342339
31343629
31343630
31343636
31343643
31343956
31343957
31343960
31343961
31343962
31343963
31343964
31343965
31343966
31343968
31343969
31343976
31345240
31346080
31346081
31349597
31352069
31352071
31352072
31352073
31352074
31352075
31352077
31352078
31352079
31352080
31352081
31352082
31352083
31352084
31352085
31352086
31352087
31352089
31354242
31355982
31355983
31356044
31356049
31356050
31356052
31360516
31360701
31361290
31361291
31361344
31361395
31362959
31362960
31362961
31362963
31362980
31362982
31362983
31362984
31362985
31362986
31362987
31362993
31362994
31363187
31365741
31368751
31369188
31372721
31372743
31372744
31372745
31372746
31372747
31372748
31372750
31372751
31372752
31372753
31372767
31372768
31372769
31372770
31373670
31375761
31377660
31377668
31382342
31382343
31382345
31382347
31382348
31382349
31382355
31382360
31382362
31382363
31382364
31382365
31382366
31382368
31382370
31382371
31388091
31388199
31388856
31389302
31390597
31397921
31398388
31398599
31399081
31402220
31403003
31403095
31403312
31404629
31409413
31409740
31409741
31409742
31409743
31413379
31413380
31413382
31418196
31418207
31418238
31420670
31420702
31420703
31420704
31420828
31420832
31421065
31421333
31421336
31421362
31421363
31422168
31424963
31424967
31424969
31427382
31427383
31428235
31428257
31428258
31428270
31428271
31428272
31428273
31428274
31428275
31428276
31428277
31428278
31428279
31428280
31428281
31428282
31428283
31431157
31440491
31440505
31440506
31440507
31440508
31440509
31440510
31441222
31441521
31442614
31442622
31445307
31445895
31448952
31448953
31448954
31448972
31448978
31448979
31450081
31452432
31452454
31452635
31452636
31452637
31452638
31452639
31452640
31452641
31452642
31452643
31452644
31452645
31452646
31452647
31452648
31452649
31452650
31452651
31452652
31452653
31452654
31452655
31452656
31452657
31452658
31452660
31452661
31452662
31452663
31452664
31456131
31456284
31456365
31457597
31457598
31459535
31459546
31461623
31466369
31466371
31467434
31467891
31467892
31467893
31467894
31467897
31467899
31467903
31467904
31467905
31467908
31467910
31467911
31467912
31467914
31467916
31467918
31467919
31467921
31467922
31467924
31472662
31485150
31489883
31489890
31489915
31489916
31489917
31489926
31489927
31489928
31489929
31490933
31493601
31496646
31496703
31496704
31496707
31496708
31505801
31505802
31506275
31506277
31510138
31526711
31527204
31528960
31528961
31528966
31528969
31528980
31528982
31528983
31528984
31528998
31528999
31529000
31529004
31529007
31533581
31537967
31538329
31547794
31547795
31547796
31547797
31547798
31547799
31547800
31547801
31551221
31551222
31551225
31551228
31551231
31551245
31551246
31551247
31551248
31551249
31551250
31553480
31558329
31558344
31560656
31560657
31560949
31561146
31561147
31561148
31561149
31561150
31561151
31561152
31561153
31561154
31561155
31561156
31561157
31561159
31561160
31561161
31561162
31561163
31561164
31561165
31561166
31561167
31561168
31561169
31561170
31561171
31564739
31565677
31566787
31566788
31566789
31566790
31566791
31566792
31566793
31566794
31566795
31566796
31566797
31566798
31566799
31566800
31566801
31566802
31566803
31566804
31566805
31566806
31566807
31583838
31585358
31585394
31585460
31585465
31585469
31585492
31586729
31587208
31587222
31587223
31587225
31587226
31587227
31587228
31587229
31587230
31587231
31587232
31587233
31587234
31587235
31587236
31587237
31587238
31587243
31587244
31587245
31587459
31587460
31587461
31589730
31592867
31592869
31592870
31593307
31593384
31593389
31593390
31593391
31593604
31594700
31604853
31607385
31607399
31608647
31608648
31608649
31608650
31608651
31608652
31608653
31608997
31609048
31609222
31610284
31612854
31612873
31612876
31612886
31612887
31612891
31614631
31615530
31615534
31617804
31617811
31618144
31618151
31619634
31622442
31622443
31622444
31622462
31624274
31624297
31624298
31624299
31624300
31624329
31625183
31625184
31626763
31626764
31626773
31626774
31626775
31626776
31626791
31626792
31626793
31626794
31626795
31626796
31626798
31627914
31633146
31641771
31646912
31648064
31648914
31650075
31651358
31656032
31656762
31656908
31656909
31656911
31656912
31657302
31657464
31659281
31663908
31670296
31670297
31671831
31671834
31671835
31671837
31673691
31677650
31679623
31679631
31680461
31680517
31680569
31680634
31681653
31681968
31685575
31685576
31685577
31685578
31685583
31685584
31685585
31685586
31685587
31685588
31687517
31692845
31692872
31692995
31698491
31699222
31699235
31700657
31705210
31705246
31707716
31707751
31709815
31709879
31710256
31710277
31710278
31710279
31710280
31710281
31710283
31710284
31710285
31710286
31710287
31710288
31710289
31710290
31710291
31710292
31710293
31710313
31710314
31710514
31711546
31714107
31714231
31714232
31714448
31714474
31719830
31719831
31720010
31723147
31723148
31723149
31723150
31723151
31723152
31723153
31723154
31723155
31723156
31723157
31723158
31723159
31723160
31723161
31723162
31723163
31723164
31723165
31723166
31723167
31723168
31732374
31735258
31736128
31736131
31736534
31737436
31739308
31740499
31740879
31740888
31744794
31748129
31749592
31749643
31751636
31751637
31751638
31751639
31751640
31751641
31751642
31751643
31751644
31751646
31751647
31751648
31751650
31751652
31751653
31751654
31751655
31751656
31751657
31751658
31751659
31751660
31751661
31751663
31751664
31751665
31751666
31754634
31754670
31754713
31754714
31754715
31754731
31754732
31755878
31755893
31755903
31755955
31755999
31756099
31756264
31756265
31756266
31756267
31756270
31756274
31756279
31756280
31756282
31756283
31756284
31756290
31756291
31756299
31756302
31756303
31756304
31756305
31756307
31757696
31757824
31757826
31763417
31765487
31765508
31765509
31765510
31765512
31765559
31765560
31765561
31765562
31769301
31772447
31772450
31772451
31772455
31772456
31772459
31772460
31772463
31772465
31772480
31772482
31772483
31772485
31772486
31772487
31772488
31772489
31772495
31774918
31774951
31776103
31777270
31777279
31777287
31777304
31777307
31777803
31777804
31777849
31777850
31777851
31777888
31777927
31781195
31781196
31781197
31781198
31781199
31781200
31781201
31785112
31785113
31785118
31785119
31785127
31785128
31785129
31785130
31785131
31785132
31785133
31785134
31785135
31785136
31792698
31794738
31795191
31795194
31795195
31795196
31795198
31806743
31806746
31809435
31809436
31809437
31809438
31809439
31809440
31809441
31810629
31810631
31812372
31812373
31813308
31830741
31834888
31834909
31835354
31845228
31845282
31847364
31847784
31847789
31847802
31847805
31853439
31857590
31859274
31859276
31859279
31859280
31859281
31859282
31859286
31859654
31859754
31861571
31861577
31861617
31861618
31861619
31861620
31861825
31862390
31862398
31862449
31862452
31862455
31863042
31865255
31865299
31865817
31865818
31865822
31872473
31872474
31872629
31872736
31874687
31874688
31874692
31874910
31880504
31888542
31888543
31894741
31894796
31895673
31895674
31895925
31899676
31899679
31899683
31899684
31900276
31900277
31900278
31900279
31900280
31900281
31900282
31900283
31900284
31900285
31900287
31900288
31900289
31900290
31900291
31900292
31900294
31900296
31900297
31900298
31900299
31900300
31900301
31900302
31900303
31900305
31900307
31900308
31900309
31900310
31900311
31900312
31900313
31900314
31900315
31900316
31900317
31901849
31901852
31901858
31904979
31904981
31906056
31906057
31908682
31908706
31908707
31908789
31910693
31910735
31910736
31910737
31915061
31915062
31915080
31915081
31915082
31915083
31915090
31915481
31915482
31915610
31915612
31915673
31915893
31915900
31915902
31915904
31917290
31917296
31918403
31918404
31922443
31922446
31922448
31922451
31922452
31926974
31929564
31929602
31929723
31931226
31932672
31932676
31932678
31932679
31932681
31932684
31936927
31937215
31937269
31937438
31937506
31937655
31937858
31937859
31937932
31937933
31937934
31939072
31939073
31939074
31939076
31939077
31939078
31939079
31939080
31939081
31939082
31939083
31939084
31939085
31939086
31939087
31939089
31939096
31939097
31940778
31950368
31950369
31950370
31950371
31950372
31950373
31950468
31952718
31952722
31952724
31952728
31952730
31952732
31952737
31952738
31952739
31952740
31952741
31952743
31952746
31952748
31956595
31962605
31962899
31962913
31962916
31963034
31963035
31963155
31963156
31963157
31963158
31963159
31963692
31966078
31966080
31966082
31966083
31966981
31971883
31976558
31976560
31979190
31980336
31980339
31980343
31980347
31980349
31980350
31981942
31981947
31981964
31981971
31982457
31989081
32003047
32006073
32017023
32023107
32023109
32023110
32023112
32023113
32023114
32023154
32023155
32023156
32023157
32023158
32023159
32023160
32023161
32023162
32023164
32024350
32024374
32024475
32024479
32024483
32024508
32024513
32026495
32028978
32030174
32030176
32030402
32030406
32031679
32032290
32032291
32032300
32032311
32032314
32032315
32032316
32032317
32032318
32037685
32038445
32038446
32038447
32038448
32038449
32039900
32040802
32040803
32040811
32040812
32040813
32040814
32040815
32042539
32042541
32042542
32042543
32042545
32042548
32042549
32042550
32042551
32042552
32042815
32042934
32045153
32045154
32045188
32045194
32046608
32046609
32046610
32051145
32053447
32053448
32053449
32053923
32053931
32053939
32054355
32054375
32054380
32054389
32056526
32063962
32063963
32063964
32063988
32063989
32063990
32063991
32063992
32063993
32063995
32063996
32065961
32066504
32066505
32066509
32067041
32067894
32067895
32068084
32068085
32068087
32068280
32068281
32068343
32068344
32068345
32068349
32068350
32068468
32068751
32068752
32068753
32068754
32068755
32068756
32068757
32068758
32068759
32068762
32069471
32069583
32072461
32072464
32079172
32079173
32079183
32079187
32079194
32094541
32095719
32099824
32102431
32102432
32102433
32107943
32109738
32109746
32109757
32109759
32109770
32109773
32115541
32117222
32122371
32123846
32123875
32123876
32123878
32123879
32123883
32123885
32123890
32123891
32123910
32123912
32123914
32123916
32123918
32123920
32123922
32123924
32123926
32124871
32124876
32124885
32124887
32124911
32124922
32126239
32126243
32126244
32126245
32126246
32126248
32126249
32126252
32126255
32126256
32126257
32126258
32126267
32126268
32126269
32126270
32126271
32126272
32126273
32126274
32126275
32126276
32126277
32126278
32126279
32126280
32126282
32126283
32126284
32126285
32126286
32129575
32131232
32131233
32131235
32131236
32131237
32131238
32131239
32131240
32131241
32131242
32131243
32131244
32131245
32131246
32131247
32131248
32131249
32131250
32131251
32131252
32131253
32131254
32131255
32131256
32131257
32131258
32131259
32131260
32131261
32131262
32131263
32131264
32131265
32135568
32143102
32144076
32144083
32144252
32147738
32148184
32148186
32148187
32148188
32148192
32148193
32148195
32148196
32148197
32148198
32148199
32148200
32148201
32148202
32148203
32148204
32148205
32148206
32148207
32149994
32159921
32159922
32159923
32159924
32159925
32159926
32159927
32159928
32159929
32159930
32159931
32159932
32159934
32159935
32159936
32159937
32159938
32159939
32159941
32159942
32159944
32159945
32159947
32159948
32159949
32159950
32159951
32159952
32159953
32159954
32159955
32159956
32159957
32159958
32159959
32159960
32159961
32160147
32160149
32160153
32160937
32161659
32161661
32161664
32161665
32161666
32161667
32161668
32161669
32161670
32163982
32164001
32164005
32164007
32164040
32164041
32164042
32164043
32164059
32164060
32164067
32177524
32177872
32177873
32177874
32177875
32177876
32177877
32177878
32177879
32177880
32177895
32181817
32182621
32184473
32184474
32186324
32186325
32186326
32186327
32186328
32186329
32188657
32188658
32193823
32194157
32194159
32194376
32194377
32194378
32194379
32194380
32194381
32194382
32194383
32194384
32194385
32194386
32194388
32194390
32194391
32194520
32194521
32194525
32194529
32196817
32196845
32196966
32200440
32205130
32205131
32205132
32207571
32207758
32207784
32207785
32207786
32208947
32208957
32217656
32220327
32220971
32220972
32220973
32220974
32222009
32224962
32224964
32224966
32224968
32226064
32226200
32228660
32231495
32234589
32234598
32234606
32234607
32234972
32235332
32235334
32235342
32236371
32239037
32242555
32242683
32242686
32242692
32242791
32242822
32245639
32247037
32247041
32247042
32247043
32247044
32247045
32247046
32247049
32247050
32247051
32247052
32247053
32247054
32247058
32247069
32247071
32247075
32247077
32247078
32247081
32247089
32247090
32247104
32247106
32247108
32247111
32247113
32247114
32247115
32247116
32247117
32247128
32247130
32247131
32247133
32250120
32250176
32250869
32250917
32250920
32250921
32250932
32252691
32252838
32254591
32259078
32259079
32260152
32260440
32261465
32261479
32261480
32261487
32261488
32261489
32263241
32266954
32267267
32267271
32267299
32267316
32268736
32268737
32268738
32268739
32268740
32268741
32268742
32268743
32268744
32268745
32268746
32268747
32268748
32269962
32278889
32279183
32279756
32279780
32284222
32284413
32284414
32284416
32284429
32284430
32284432
32284434
32284438
32284439
32284440
32284441
32284442
32284443
32284444
32284445
32284454
32284455
32284456
32284457
32284459
32284460
32284461
32284462
32284467
32284470
32284471
32284472
32284473
32284475
32284476
32284478
32284493
32284494
32285876
32285877
32286009
32286046
32286047
32286048
32286049
32286050
32286051
32286052
32286053
32286054
32286057
32286058
32286082
32286905
32287813
32287824
32291061
32291062
32292424
32292694
32292695
32292696
32292697
32292698
32292699
32292700
32292702
32292703
32300165
32300565
32300911
32305347
32305348
32305349
32305350
32305351
32305352
32305353
32305354
32305355
32305356
32305357
32305358
32305359
32305360
32305361
32305362
32305363
32305364
32305365
32305742
32305743
32305748
32305810
32307033
32307182
32307185
32307187
32308027
32308111
32308127
32308151
32308171
32308179
32317099
32317905
32317908
32317909
32317910
32317913
32317915
32317916
32317917
32317918
32317919
32322408
32322409
32322410
32327427
32332081
32337729
32337730
32337731
32337732
32337785
32337786
32337787
32337803
32337804
32337805
32337807
32337808
32337809
32339983
32340206
32342709
32342740
32346293
32346354
32346355
32346356
32346357
32346358
32346359
32346361
32346363
32346364
32346365
32349226
32349227
32349229
32349232
32349233
32349271
32349272
32349285
32363897
32363904
32371859
32371884
32371895
32371910
32374639
32374640
32374657
32374658
32374659
32374669
32374676
32374686
32374702
32374719
32374720
32374721
32374739
32374782
32374801
32374818
32374830
32374844
32380952
32380953
32382790
32382866
32382973
32382974
32382976
32390220
32396053
32396061
32396079
32396080
32396179
32396180
32396183
32396209
32396260
32396261
32396262
32396273
32396274
32396275
32396289
32396290
32396301
32396311
32396312
32396314
32396315
32396318
32396366
32396367
32396368
32396369
32396372
32396374
32396375
32396376
32396378
32396379
32396439
32396455
32396456
32396458
32396465
32396467
32396468
32396469
32396471
32396473
32396474
32396476
32396494
32396495
32396500
32396501
32396514
32396527
32396611
32396613
32396614
32396615
32396658
32396665
32396949
32396950
32397975
32397983
32398297
32398532
32399091
32400025
32400026
32400027
32400032
32400033
32400037
32400404
32400409
32404622
32404665
32404666
32404676
32404677
32404678
32404679
32404680
32409103
32410106
32410121
32410122
32410125
32410128
32410136
32410137
32416147
32416148
32416150
32416151
32416152
32416155
32416156
32416158
32416159
32416160
32416162
32416163
32416164
32416165
32416931
32416990
32417051
32417972
32417977
32422082
32422083
32422085
32422086
32422091
32422092
32422094
32422097
32422099
32422103
32422137
32424302
32424425
32424924
32424925
32427690
32427693
32433079
32433233
32433234
32433235
32439257
32439259
32439275
32439280
32439725
32439732
32441085
32441086
32441087
32441088
32441089
32441090
32441091
32441092
32441093
32441094
32441095
32441096
32441097
32442028
32447212
32448033
32448034
32448035
32448036
32448037
32448110
32448111
32448112
32448113
32448114
32448115
32448116
32448117
32448118
32448119
32448120
32448121
32448144
32448240
32448355
32448356
32449408
32449417
32449961
32450974
32450982
32454608
32454609
32454610
32454612
32454613
32454614
32454615
32454617
32454619
32454620
32454621
32454622
32454623
32454624
32454626
32454627
32454628
32454629
32454630
32454632
32454633
32464752
32464783
32468458
32468459
32468460
32469199
32471229
32471231
32471233
32471235
32471242
32471786
32476829
32476951
32476954
32476956
32476957
32476961
32476969
32476970
32476971
32476972
32476974
32476975
32476994
32477000
32477021
32477040
32477046
32477054
32477069
32478229
32478268
32478418
32483859
32484192
32484194
32484217
32484380
32488556
32492002
32492003
32492023
32492039
32492040
32492042
32492043
32495544
32495545
32495546
32495547
32495558
32495613
32495614
32495622
32495623
32495625
32495626
32495628
32495630
32495632
32495633
32495636
32495638
32495639
32495640
32495660
32495661
32495662
32495663
32495664
32495665
32495666
32495667
32495668
32495670
32495672
32495673
32495674
32495675
32495676
32495677
32495678
32495679
32495680
32495681
32495684
32495685
32495689
32503561
32503581
32503612
32503613
32503614
32503640
32503821
32503822
32508586
32508587
32508588
32508589
32508590
32508591
32508592
32508593
32508594
32508600
32508601
32508602
32508603
32508604
32509490
32509496
32509498
32509504
32509508
32513370
32530580
32539324
32543849
32546360
32547116
32547117
32547118
32554648
32554946
32558038
32558069
32567702
32573234
32573235
32573242
32573259
32573430
32575381
32575385
32587793
32587795
32587797
32587799
32587804
32587808
32587812
32587834
32587840
32587847
32587850
32587852
32588454
32594464
32596911
32597789
32598253
32598259
32598260
32598261
32598263
32598264
32598265
32598266
32598267
32598268
32598269
32598270
32598271
32603466
32603467
32603469
32603472
32603473
32603474
32603475
32603476
32603477
32603478
32603481
32603507
32603509
32603511
32603513
32603516
32603519
32606854
32606856
32610185
32610535
32613826
32613828
32613829
32613830
32613842
32613872
32613891
32616309
32616424
32616425
32616429
32616430
32616431
32616535
32619008
32625536
32626919
32626920
32626921
32626922
32626942
32626943
32626944
32626945
32626947
32626948
32626949
32626950
32626951
32626952
32626953
32626959
32626965
32627560
32631227
32633724
32635265
32635677
32635678
32635679
32635681
32635683
32635685
32635687
32635689
32635693
32635695
32635696
32635697
32635698
32635699
32635700
32639815
32640819
32640866
32644980
32648545
32648555
32648562
32648839
32648840
32648841
32648842
32648849
32648850
32648851
32648852
32648878
32648882
32648884
32648886
32648887
32648892
32648894
32648896
32653779
32654673
32654687
32655756
32655757
32655758
32655759
32655765
32655766
32655767
32655769
32655770
32658709
32658710
32659950
32660201
32660202
32660204
32661943
32664317
32664474
32664557
32664866
32667093
32667097
32677413
32682542
32682914
32682918
32682919
32682920
32682921
32682922
32682923
32682924
32682925
32682928
32682929
32682930
32684551
32684552
32684563
32684590
32684597
32684613
32688815
32688821
32688841
32688921
32689456
32689671
32689672
32689679
32689680
32691840
32691841
32691842
32691843
32691844
32691845
32692605
32696688
32696689
32696690
32696701
32696715
32697589
32698914
32700723
32700740
32701082
32701100
32704069
32704073
32704074
32704099
32704100
32704103
32704111
32705744
32705745
32705746
32705747
32705749
32705751
32705752
32705753
32705754
32707460
32707462
32708081
32710001
32710022
32710757
32711040
32714776
32714777
32716749
32717451
32717453
32721034
32722391
32724227
32725773
32725774
32725775
32725776
32725777
32725778
32725779
32725780
32725781
32725782
32725783
32725784
32725785
32725786
32725787
32725789
32725790
32725791
32725792
32725793
32725794
32725795
32725796
32727261
32727264
32734836
32734837
32735871
32735952
32735959
32751240
32751241
32751242
32751243
32751244
32751252
32751315
32751328
32751334
32751392
32751393
32751394
32751485
32751560
32751593
32751608
32751613
32751627
32752061
32752062
32752063
32752064
32752065
32752066
32752623
32752636
32752638
32752641
32752642
32752644
32752646
32752647
32752648
32752654
32760815
32765582
32774543
32775308
32775501
32777826
32777831
32777832
32777833
32777834
32777842
32779784
32779785
32782041
32787439
32788081
32788850
32794481
32794482
32794974
32795607
32795613
32798772
32798773
32798774
32798775
32798776
32798778
32798806
32798807
32798808
32798809
32798810
32798815
32798816
32798817
32798818
32798820
32798821
32798822
32798823
32798825
32798828
32798830
32798832
32798834
32799142
32799776
32799809
32799814
32799815
32799816
32799817
32799818
32799819
32799820
32799821
32799822
32799823
32799824
32799825
32799826
32799827
32799829
32799830
32799831
32799832
32799833
32800983
32800984
32800985
32800986
32800987
32800988
32800994
32803914
32806949
32806954
32807681
32810327
32810347
32812049
32812057
32812061
32812064
32812112
32812115
32812118
32812127
32812130
32812164
32812473
32812669
32812670
32812671
32812672
32812673
32812674
32812675
32812676
32812679
32812680
32812681
32812682
32812685
32812686
32812687
32812688
32812689
32812690
32812722
32812725
32812755
32813826
32813836
32821719
32822190
32822191
32822192
32822200
32822205
32822206
32822207
32822208
32828313
32828914
32828915
32828916
32828917
32828918
32828919
32828920
32828921
32828922
32828923
32828924
32828925
32828927
32828928
32828929
32828930
32828931
32828932
32828933
32828934
32828935
32828936
32828937
32828938
32828939
32828940
32828941
32828942
32830311
32830897
32831572
32831575
32833894
32833896
32833908
32834050
32834053
32834054
32834055
32834058
32834061
32834073
32834075
32834106
32834110
32834113
32834114
32834116
32834135
32834137
32834475
32834477
32834554
32834736
32834745
32834746
32836725
32836729
32836730
32836731
32838889
32838959
32838960
32838962
32838963
32838964
32838983
32838997
32840059
32840060
32841146
32841191
32841478
32841948
32842675
32842676
32842677
32842678
32842679
32842680
32842681
32842682
32853834
32853839
32858032
32864218
32865839
32866748
32866753
32866755
32866759
32866762
32866765
32866768
32866769
32866770
32866772
32866773
32866774
32866775
32866776
32866777
32866778
32866779
32866780
32866781
32866782
32866783
32866784
32866785
32866787
32867328
32867329
32868235
32869208
32869209
32869210
32879880
32879908
32879924
32880163
32881278
32889259
32889260
32889261
32889262
32889263
32889264
32889268
32890104
32890350
32908414
32908415
32908416
32908417
32908418
32908419
32908420
32909190
32909547
32909548
32909549
32909550
32909574
32909575
32909594
32909595
32909596
32909670
32909671
32910059
32910063
32910065
32910066
32911060
32911082
32911083
32911084
32911085
32911086
32911087
32911088
32911089
32911090
32911092
32911093
32911095
32911096
32911097
32911099
32911101
32911103
32911104
32911105
32911106
32911264
32911266
32911308
32911351
32911352
32911410
32911411
32911412
32911413
32911415
32911416
32911417
32911418
32911419
32911422
32911439
32911443
32911444
32911446
32911448
32911450
32911451
32911453
32911461
32911483
32911486
32911487
32911488
32911489
32911491
32911493
32911494
32911498
32911523
32911524
32911525
32911537
32911551
32911552
32911557
32911558
32911565
32911574
32911674
32911677
32913497
32916237
32916239
32918129
32918130
32918168
32918169
32918170
32918171
32918172
32918173
32918174
32918175
32918416
32918433
32918518
32918774
32918823
32918824
32918825
32918826
32918827
32918828
32918830
32918831
32918832
32918833
32918834
32918835
32918836
32918837
32918838
32918839
32918840
32918841
32918842
32918843
32918844
32918845
32918846
32918847
32918848
32918849
32918850
32918851
32918852
32918853
32918854
32918855
32918856
32918857
32919410
32919543
32921149
32921150
32923451
32923465
32923486
32923504
32923753
32923976
32926336
32926352
32931165
32931166
32931167
32934260
32934261
32934266
32941506
32941507
32941670
32941671
32942335
32942336
32942337
32942338
32942339
32942340
32942341
32942342
32942344
32942347
32942349
32942359
32942360
32942361
32942365
32945745
32945746
32952657
32953792
32960119
32960120
32967866
32971157
32971158
32971159
32971162
32971163
32971164
32971165
32971166
32971167
32971168
32972033
32972496
32972501
32973550
32973552
32973555
32973675
32974316
32980813
32980815
32980973
32980976
32989709
32989710
32989754
32989756
32989758
32989760
32989762
32991010
32991011
32991012
32993113
32993115
32993116
32993117
32993118
32993119
32993121
33003953
33007132
33019183
33019184
33019186
33019187
33019188
33019189
33019191
33019192
33019193
33019194
33019195
33019196
33019197
33019198
33019199
33019200
33025819
33025821
33026204
33026207
33027653
33041086
33041496
33041500
33041501
33041502
33041503
33041509
33041523
33041526
33041527
33041540
33041541
33041542
33042284
33047664
33048728
33048964
33048965
33048967
33048968
33048969
33048970
33048971
33050274
33050275
33050277
33050278
33050279
33050291
33050309
33050409
33050410
33050439
33050703
33051696
33052367
33052651
33052720
33052721
33052725
33052729
33052739
33055636
33055637
33055641
33060418
33060420
33068208
33070913
33070916
33070933
33071599
33076108
33081207
33081209
33082016
33083144
33083382
33083384
33083385
33083386
33083387
33083388
33083389
33083390
33083391
33083444
33083445
33083446
33085953
33085954
33085955
33085956
33085957
33085972
33087161
33087185
33087186
33087187
33087190
33087213
33087214
33087215
33087216
33087218
33087223
33087224
33090358
33096622
33097221
33099404
33099423
33099424
33099425
33100105
33101041
33101395
33101846
33101847
33101851
33101857
33101859
33101863
33101881
33101885
33102150
33102152
33102153
33102164
33102313
33108793
33109431
33120473
33120551
33120731
33120733
33120734
33120736
33120739
33120741
33120743
33120746
33120749
33120751
33120754
33120756
33125049
33132332
33134536
33134537
33134538
33134539
33134540
33134541
33134542
33134543
33134544
33134545
33134546
33134547
33134548
33134622
33137558
33137592
33137594
33137595
33137596
33137599
33137603
33137607
33137611
33137613
33138727
33138730
33138743
33138745
33138746
33138813
33138814
33138815
33138817
33141211
33141382
33156848
33156944
33157613
33158710
33159130
33159731
33159739
33164865
33164890
33165685
33165688
33169953
33171223
33171246
33176762
33186725
33190655
33194684
33194685
33194687
33194701
33194733
33194760
33194761
33194762
33194763
33194764
33194765
33194766
33196639
33196665
33198687
33200050
33200051
33200052
33200053
33200054
33200055
33202084
33202085
33202235
33202236
33202269
33202290
33203343
33220551
33220552
33220723
33220725
33220730
33220750
33220751
33220752
33220753
33220754
33220755
33220756
33220757
33222639
33222640
33222641
33222642
33224648
33224683
33224684
33224685
33224812
33230431
33230432
33230433
33230435
33231418
33231419
33231420
33231421
33231422
33231423
33231424
33234615
33234623
33234709
33234733
33234734
33234767
33235056
33235057
33235099
33235122
33244763
33245123
33245124
33245129
33246203
33247740
33248179
33252883
33255650
33255651
33255655
33260351
33260354
33260374
33261670
33263916
33263917
33265432
33265437
33265438
33265440
33265441
33265443
33265445
33265446
33265447
33265448
33265449
33265450
33265451
33265454
33265456
33265457
33265458
33265459
33265460
33265462
33265464
33265465
33265466
33265467
33265471
33265473
33265788
33265789
33265790
33265791
33265792
33271759
33272110
33272115
33272116
33272117
33272118
33272121
33272123
33272126
33273104
33273105
33273110
33273111
33273112
33273113
33273114
33273115
33273825
33275666
33275670
33275680
33275692
33275695
33275705
33275748
33275749
33278396
33278542
33278650
33279779
33279804
33279805
33279806
33279807
33279808
33285335
33292621
33292625
33292627
33292629
33292631
33292636
33292640
33292642
33292644
33292646
33292666
33293574
33293575
33293576
33293577
33293578
33293579
33293580
33293581
33293582
33293585
33293586
33293587
33293588
33293589
33293591
33293594
33299623
33304305
33304306
33304307
33304308
33304309
33307448
33309095
33309096
33309097
33309098
33309099
33309100
33309121
33309126
33309128
33309129
33309130
33309133
33309153
33309154
33309165
33309174
33309186
33309226
33309348
33309373
33309374
33315256
33336942
33339549
33346210
33346214
33346217
33346219
33346224
33348855
33348856
33348857
33348858
33348859
33348860
33348862
33348863
33348864
33350848
33350849
33350895
33353161
33354719
33354720
33354721
33354722
33354723
33354724
33354725
33354726
33354727
33354728
33354729
33354730
33354732
33354733
33354734
33356909
33356930
33356933
33356934
33356952
33356959
33356967
33356968
33359017
33359024
33378491
33381698
33399078
33399079
33399125
33399126
33399955
33399956
33399957
33399958
33399959
33399960
33399966
33399967
33399979
33399980
33399981
33399982
33399983
33399984
33399985
33399986
33399987
33399988
33400009
33400010
33400011
33400012
33400013
33400014
33400022
33400385
33400386
33400466
33402007
33402998
33406239
33406331
33406758
33406759
33406760
33407080
33409686
33409688
33409690
33409703
33417423
33418162
33419097
33419105
33419482
33419487
33419489
33419490
33419493
33419494
33421184
33421204
33421461
33423854
33427299
33427337
33428954
33428955
33429418
33429421
33430035
33430036
33430037
33430038
33430039
33430040
33430041
33430042
33430043
33430044
33430045
33430046
33430047
33430048
33430049
33430052
33430054
33430055
33430056
33432589
33435371
33436366
33436367
33436368
33436369
33436371
33437603
33437604
33437605
33437608
33437611
33437625
33437635
33437652
33439559
33439560
33439561
33439583
33439634
33439635
33447655
33447656
33447657
33447658
33451802
33451819
33451820
33451821
33451822
33451838
33451895
33451896
33451897
33451902
33452072
33456053
33456054
33456055
33456056
33456057
33456058
33456059
33456060
33456061
33456278
33456279
33456280
33456281
33456282
33456283
33456284
33456286
33456287
33456288
33456290
33456302
33456303
33460223
33460236
33460245
33460246
33460247
33460796
33460800
33460917
33460918
33461767
33462074
33462076
33462144
33464753
33467007
33470345
33472253
33472254
33472255
33472393
33472395
33472396
33472456
33472457
33472458
33472461
33472462
33473440
33475414
33476024
33479668
33479726
33479910
33479939
33480092
33490443
33492447
33493393
33495533
33496933
33496935
33496949
33496978
33496991
33500367
33505223
33505228
33505229
33505231
33505233
33505234
33505235
33505236
33505238
33508066
33508070
33508419
33508565
33508568
33508755
33508756
33508764
33509151
33509152
33510156
33510157
33511683
33511738
33511742
33512073
33512076
33514137
33514138
33514139
33514140
33514210
33514234
33514238
33514251
33515227
33518368
33518518
33519497
33520463
33521001
33521018
33521019
33521020
33521265
33521266
33521267
33521270
33521271
33521272
33521273
33521274
33521275
33521276
33521277
33521278
33522710
33522711
33522712
33522714
33522715
33522716
33522948
33522949
33522950
33524589
33524590
33524598
33524599
33524600
33524607
33524608
33524609
33524610
33524611
33524613
33524614
33524615
33524617
33524619
33533766
33533787
33533808
33533813
33533814
33533815
33533817
33533835
33533860
33533861
33533862
33534760
33536192
33536193
33536194
33536196
33536202
33536206
33536209
33536213
33536215
33536217
33536220
33536221
33536223
33536225
33536242
33536246
33536248
33536249
33536253
33536443
33536444
33536445
33536485
33536486
33536487
33537537
33537538
33537539
33537540
33538797
33538801
33538804
33538805
33538806
33538807
33541466
33541468
33541472
33541473
33541477
33541632
33541633
33541634
33541635
33541636
33541637
33541638
33541639
33541640
33541641
33541642
33541643
33541644
33541645
33541646
33541647
33541648
33541649
33541650
33541651
33541652
33541653
33541654
33541655
33541656
33541657
33541658
33541659
33541660
33541661
33541662
33541663
33541664
33541665
33541666
33541667
33541771
33541773
33541775
33541779
33549442
33549617
33549621
33549622
33549633
33549643
33549644
33549645
33549652
33549676
33549707
33550958
33555140
33555217
33555483
33555528
33555529
33555530
33560274
33560275
33560276
33560277
33560278
33560279
33560280
33560286
33560287
33560291
33560305
33563104
33564479
33565768
33569566
33576012
33578929
33582743
33583113
33584350
33584351
33584925
33584926
33584927
33584928
33584929
33584932
33584933
33584934
33584939
33584968
33585167
33585196
33585197
33585198
33585199
33585200
33585201
33585203
33585204
33585205
33585206
33585207
33585208
33585209
33585383
33585384
33585385
33585386
33585455
33585495
33585499
33585617
33585618
33589597
33589598
33590214
33592781
33592782
33592783
33592784
33592785
33592788
33592789
33592791
33592794
33592795
33592797
33592799
33592800
33596370
33596371
33596372
33596373
33598846
33598848
33600034
33603108
33603109
33603174
33604028
33607828
33607829
33616370
33616375
33616376
33616551
33616552
33616553
33616563
33616564
33616565
33616626
33616627
33616628
33616713
33616714
33616905
33616952
33616956
33616957
33616958
33616959
33616960
33616961
33626902
33626904
33626905
33629357
33629958
33629959
33629960
33638079
33638080
33638081
33638082
33638083
33638084
33638085
33638086
33638089
33638090
33638091
33638092
33638094
33638096
33638097
33638098
33638300
33638302
33638304
33638320
33638321
33638322
33638323
33638324
33638888
33639410
33639412
33641847
33646773
33647257
33652065
33652139
33657333
33657923
33658226
33658227
33658228
33658229
33658230
33658231
33658232
33658601
33658602
33658603
33659400
33659648
33666349
33666350
33666352
33666396
33670042
33670724
33670739
33670806
33670813
33670818
33670843
33670952
33670953
33671031
33671102
33671108
33671146
33671148
33671205
33671206
33671207
33672936
33672937
33673458
33673633
33681358
33681375
33681637
33681638
33681639
33681640
33681692
33681693
33681696
33681705
33681706
33681770
33681771
33681772
33681773
33681774
33681775
33681776
33681777
33681778
33681779
33681782
33682849
33687849
33693641
33693642
33693643
33693644
33693645
33693646
33693650
33693656
33693657
33693658
33693659
33693902
33694161
33694162
33694163
33695488
33695490
33696128
33696129
33696130
33696131
33696132
33696133
33696134
33696135
33696136
33696137
33696138
33696139
33696141
33696142
33696143
33696144
33696146
33696147
33696148
33696150
33696152
33696153
33696186
33696952
33696953
33696954
33696960
33696981
33696993
33696997
33698195
33698215
33698225
33698356
33698837
33698887
33699030
33699032
33699033
33699051
33699054
33699057
33699059
33699063
33699108
33699109
33699110
33702071
33702223
33703107
33703108
33703117
33703132
33703138
33703141
33703734
33705784
33705785
33709747
33709748
33719345
33721044
33724098
33724102
33724121
33728767
33728780
33728794
33729378
33729906
33729911
33729965
33735892
33735894
33736973
33745553
33745554
33747261
33747262
33747265
33747276
33747277
33747569
33747630
33747635
33747642
33748113
33748143
33751609
33752441
33752465
33752466
33752467
33752468
33752469
33753967
33763177
33763178
33763217
33763218
33763219
33763220
33763221
33763222
33763223
33763225
33763226
33763227
33763228
33763229
33763230
33763231
33763232
33763233
33763234
33763235
33763236
33763237
33763238
33763239
33763240
33763241
33763242
33763243
33763244
33763245
33764720
33764743
33764744
33764745
33764746
33764747
33764748
33764751
33764752
33764753
33764754
33764755
33765604
33765605
33765606
33766929
33769191
33769650
33769651
33769652
33769656
33769659
33769661
33769662
33769663
33769725
33769728
33769731
33769735
33769737
33769739
33769743
33769745
33769749
33769751
33769755
33769758
33769763
33769767
33769769
33769770
33769776
33769884
33770646
33771089
33773055
33773056
33774093
33779391
33779392
33780838
33780839
33780840
33780842
33780843
33783298
33783299
33792777
33792789
33801348
33801591
33801592
33801593
33801594
33801596
33801668
33802378
33803660
33809618
33809619
33809620
33809944
33810173
33810174
33810176
33810181
33810182
33810183
33810185
33810188
33811646
33811652
33811656
33811661
33811665
33811972
33811973
33811974
33811996
33811997
33811998
33816184
33816523
33817175
33820926
33820927
33820932
33820933
33821368
33822501
33823180
33823268
33834148
33834149
33834150
33834151
33834152
33834153
33834171
33834172
33834173
33834174
33834175
33834176
33834177
33834184
33834186
33834187
33834205
33835592
33836201
33837079
33839135
33841357
33841358
33841359
33841360
33841361
33841362
33841363
33841364
33841366
33845350
33846564
33846614
33846738
33846739
33846742
33846744
33846748
33846749
33848695
33848696
33848697
33848698
33848715
33848728
33861137
33861564
33861566
33861567
33861568
33861569
33861573
33861574
33861575
33861576
33861581
33861623
33861635
33861644
33861657
33862569
33862580
33862612
33862613
33862615
33862616
33862617
33862618
33862619
33862620
33862621
33862622
33862623
33862628
33862630
33862636
33862637
33862639
33862641
33862642
33862644
33862646
33863061
33863078
33863088
33866850
33866870
33867847
33867855
33867974
33870804
33870805
33870806
33872075
33877657
33877678
33877697
33877698
33877699
33877712
33877713
33877714
33877724
33877726
33877728
33878112
33880179
33882145
33882146
33884759
33885776
33885789
33885790
33885792
33886168
33887238
33887263
33887919
33887920
33887921
33887951
33888025
33888026
33888028
33888041
33888138
33889069
33889070
33889071
33889072
33889073
33889074
33889075
33889076
33889077
33889078
33889079
33889080
33889081
33889082
33889083
33889084
33889085
33895855
33896290
33896980
33896982
33897108
33900780
33900786
33900787
33900788
33900790
33900791
33901072
33901079
33901110
33901113
33902850
33904170
33904171
33904812
33904895
33904902
33905085
33906263
33907569
33910911
33914061
33915168
33916732
33916735
33916736
33916738
33916741
33916742
33916743
33916747
33917073
33917074
33917075
33917076
33917878
33917899
33921015
33921023
33925983
33926167
33926168
33932359
33932409
33932462
33932499
33934607
33943214
33943215
33943244
33943246
33943247
33943248
33943249
33947101
33947103
33947113
33947116
33947167
33947172
33947174
33947422
33947539
33947540
33947679
33947889
33947909
33947915
33947916
33947917
33947918
33947919
33947920
33947921
33947922
33947923
33948187
33948912
33951648
33951649
33951650
33951651
33951652
33951653
33952296
33952309
33953634
33956288
33960048
33960330
33960331
33962699
33962705
33962990
33963010
33963011
33963015
33963031
33963064
33963068
33963076
33963078
33963079
33963080
33963083
33963086
33963259
33963913
33963914
33965055
33965056
33965155
33969666
33971652
33971862
33971863
33971864
33971865
33971866
33975987
33975988
33975989
33975990
33975991
33975993
33975999
33976000
33976001
33976002
33976003
33976004
33976005
33976006
33977304
33984184
33985977
33985978
33988774
33988776
33988777
33995335
33995381
33995392
33995649
33995710
33999245
34003357
34006104
34010465
34010466
34010485
34010487
34010506
34010588
34010924
34010964
34010979
34012425
34012802
34012911
34012945
34012950
34012952
34013027
34013144
34013158
34013427
34013549
34013554
34013691
34013693
34013804
34014973
34015042
34015043
34015044
34015045
34015046
34015047
34015048
34015049
34017506
34020088
34020089
34020090
34020091
34020092
34020093
34020094
34020095
34020097
34020099
34020102
34020105
34021166
34021167
34021169
34021171
34021173
34021175
34021177
34021179
34025511
34025512
34025513
34029416
34029419
34029420
34029421
34029422
34029423
34029424
34029425
34029426
34029427
34029429
34029430
34029431
34032108
34032110
34032112
34032115
34032116
34032703
34033282
34033810
34033824
34033834
34034275
34034318
34034320
34038134
34038135
34038137
34038142
34038144
34038147
34038148
34038149
34038150
34038151
34038171
34038172
34038173
34038174
34038473
34038483
34039750
34039751
34039756
34040768
34043227
34043228
34043229
34043230
34043231
34043232
34043233
34043234
34043235
34043236
34043248
34043249
34043250
34043251
34043252
34043253
34043254
34043255
34043256
34043294
34043295
34043296
34043297
34043298
34043299
34043300
34043301
34043302
34043303
34043304
34043305
34043306
34045736
34045737
34049689
34049691
34049707
34049712
34049713
34049714
34049715
34049717
34049718
34049719
34049720
34057096
34057304
34057954
34058002
34058730
34058742
34059427
34059428
34059429
34059430
34059431
34059432
34059433
34059434
34059437
34059438
34059439
34059440
34059441
34059442
34059443
34059444
34059445
34059446
34059447
34061323
34061324
34061325
34061326
34062741
34062744
34062746
34065214
34065986
34065988
34065990
34065992
34065993
34065996
34065998
34066001
34066003
34066005
34066008
34066098
34067941
34070055
34071813
34071817
34071818
34073421
34075974
34076070
34083065
34086976
34086984
34086987
34086988
34087014
34087015
34087016
34087017
34087018
34088641
34091485
34093746
34093747
34093748
34093749
34093750
34093751
34099873
34099874
34099876
34101327
34101328
34101329
34101332
34101334
34101340
34101342
34101345
34101347
34101349
34101350
34101351
34101354
34101356
34101357
34101359
34101360
34101362
34101363
34101364
34101496
34107269
34110251
34115686
34121254
34121543
34121544
34121546
34121548
34121550
34121554
34121555
34121556
34121559
34121561
34121562
34121563
34121564
34122988
34122989
34122990
34123008
34123010
34123011
34123012
34123436
34123437
34123438
34123439
34123440
34123441
34123442
34123443
34123444
34123445
34128579
34128580
34131095
34143272
34143273
34143274
34143275
34143276
34143277
34143278
34143279
34143280
34143281
34143282
34143283
34143284
34143285
34143286
34143287
34143288
34143289
34143290
34143291
34143292
34143293
34144015
34144016
34154907
34154916
34157003
34157027
34161009
34164335
34166246
34166551
34167287
34173071
34173072
34173073
34175913
34178074
34178075
34178076
34178077
34178078
34178079
34178080
34178081
34178097
34185556
34194064
34196783
34196784
34198465
34199182
34199973
34199974
34199975
34199976
34199978
34202414
34202417
34202419
34202420
34202421
34202495
34202496
34202497
34202498
34202500
34202502
34202504
34202506
34202507
34202508
34202509
34202510
34202511
34202512
34204689
34205269
34205292
34205325
34205619
34205620
34205621
34205622
34205623
34205624
34205625
34206888
34209986
34212490
34212624
34212625
34212626
34212627
34212628
34212629
34212630
34212631
34212632
34212633
34212634
34212635
34212636
34212637
34212659
34212663
34212664
34212665
34212794
34212795
34212805
34213698
34213704
34213715
34213719
34213724
34213742
34213747
34213749
34213750
34213753
34213754
34213761
34214020
34215552
34217113
34217680
34217682
34217683
34217684
34218490
34218491
34219598
34219599
34219600
34219601
34219602
34219603
34219604
34219605
34219606
34219608
34219609
34219610
34219656
34219658
34219662
34221753
34226192
34226298
34228054
34229787
34233631
34235462
34235896
34235900
34235907
34236486
34236558
34237921
34238350
34238397
34238399
34240720
34240722
34240724
34240726
34240728
34240730
34240732
34240744
34240745
34240750
34240769
34240771
34240813
34240941
34240942
34240967
34240969
34240989
34241015
34241016
34241041
34241052
34241071
34241084
34241140
34241279
34242904
34242906
34244806
34244810
34244812
34244847
34244849
34244851
34244853
34244855
34244857
34244859
34244875
34244876
34244877
34244878
34244880
34246279
34246280
34249125
34250289
34250578
34250579
34250580
34250581
34250582
34250585
34250586
34250587
34250605
34250608
34250609
34250610
34250611
34250613
34250615
34253442
34253447
34253452
34253457
34253468
34253470
34253473
34253484
34253487
34253496
34253503
34256431
34256432
34257481
34257483
34257486
34257488
34257490
34257495
34257497
34257499
34257500
34257603
34259361
34259419
34261380
34261387
34261388
34261390
34261391
34261392
34261410
34261411
34261412
34261413
34265988
34265989
34265990
34265992
34265993
34265995
34265997
34265998
34265999
34266000
34266001
34266003
34266005
34266007
34266008
34266009
34266010
34266011
34266012
34274381
34276573
34276991
34277389
34277391
34277392
34277395
34279017
34279018
34279019
34279020
34279021
34279022
34280700
34282452
34282453
34283007
34284956
34284957
34284958
34284959
34284960
34284961
34284962
34284963
34284964
34284966
34285322
34285323
34285329
34285338
34285339
34288129
34300860
34302536
34302537
34302538
34302539
34302540
34302542
34302548
34302558
34302560
34302562
34302568
34302569
34302571
34305190
34305191
34305197
34305198
34305200
34305201
34305202
34305203
34305204
34309689
34316167
34316210
34316239
34316330
34316337
34316338
34316339
34316340
34316341
34317158
34317160
34319153
34319162
34319163
34319164
34319179
34319180
34319186
34319204
34319205
34319211
34319222
34319223
34319232
34319233
34319278
34319287
34320671
34323968
34323976
34326507
34326517
34326518
34326519
34326520
34326521
34326522
34326524
34326525
34326526
34326527
34326528
34326533
34326535
34326537
34326538
34326539
34326652
34326653
34326654
34326655
34326656
34326657
34326658
34326661
34326662
34326664
34326665
34326666
34326667
34326668
34326669
34326670
34326671
34326672
34326676
34326677
34326784
34326786
34326787
34326788
34327001
34327002
34327040
34327041
34327042
34327043
34327044
34327045
34329476
34329587
34329702
34333220
34335074
34341000
34341019
34341027
34341029
34345788
34366950
34366968
34370282
34370283
34371938
34374141
34374142
34374148
34374175
34374259
34374272
34374274
34374276
34374278
34382042
34382616
34382617
34382618
34382619
34382622
34382625
34382626
34384738
34384739
34384740
34384741
34384742
34384743
34384756
34384757
34384758
34384759
34384760
34384761
34384762
34384763
34387505
34389395
34389398
34389399
34394386
34395119
34395122
34395123
34395125
34395536
34395538
34395539
34395540
34395541
34395542
34395543
34395544
34395545
34395546
34395547
34397211
34397212
34397213
34397215
34397216
34397217
34397218
34397219
34397220
34397221
34397222
34397223
34397224
34397225
34397226
34397800
34400489
34404324
34404365
34404388
34406484
34410923
34410955
34411130
34411131
34411132
34411133
34411134
34411135
34411136
34411137
34411138
34411600
34411601
34412037
34415066
34417444
34417995
34418522
34420369
34420375
34421337
34422744
34425478
34425479
34425480
34425481
34425482
34425483
34425484
34425485
34425487
34425488
34425489
34425491
34425493
34425495
34425496
34425498
34425499
34425503
34425504
34425505
34425506
34425510
34425512
34425513
34427808
34427809
34427812
34427817
34427818
34427819
34427825
34427826
34427827
34427866
34427867
34427885
34435497
34435523
34436121
34437177
34437178
34439226
34439228
34439871
34442545
34442546
34442547
34442567
34442683
34442684
34444586
34447714
34447859
34449601
34453312
34453315
34453316
34453320
34458054
34458087
34458107
34458889
34458890
34458891
34458892
34462302
34462864
34462865
34462868
34462869
34462870
34463327
34463328
34463329
34463330
34463331
34463332
34463333
34463334
34463335
34463336
34463337
34463338
34463339
34463340
34463341
34463348
34463349
34463350
34463351
34463352
34463353
34463354
34463355
34463356
34463357
34463358
34463359
34463360
34463361
34463362
34463375
34463376
34463377
34463378
34463379
34463380
34463381
34463382
34464011
34464015
34464058
34468081
34469357
34472995
34473926
34473927
34473928
34473929
34473931
34473935
34473936
34473937
34473939
34473940
34474001
34474002
34474003
34474909
34474910
34474911
34474913
34474915
34474916
34475418
34477295
34477296
34477297
34477298
34477299
34479280
34479281
34479700
34480901
34480902
34480903
34480904
34480905
34480906
34480907
34480908
34480910
34480911
34480912
34480913
34480915
34480916
34480918
34480919
34480920
34480922
34480923
34484306
34485876
34488653
34488666
34488667
34488914
34491231
34491232
34491234
34500776
34501997
34501998
34502000
34502001
34502002
34502003
34502004
34502005
34502006
34502007
34502012
34502013
34502014
34502015
34504774
34509195
34509198
34509219
34509221
34509268
34509320
34509321
34509337
34509338
34509339
34509340
34509348
34509349
34509350
34509351
34509846
34509847
34509848
34509849
34509850
34509851
34509852
34509853
34509854
34509855
34509856
34509857
34509858
34509859
34509860
34509861
34509862
34509863
34509864
34509865
34509866
34509867
34509868
34509869
34509870
34509871
34509872
34509873
34509874
34509875
34509876
34509877
34509878
34509879
34509880
34509881
34509882
34509883
34509885
34509886
34509887
34509888
34509889
34509890
34509891
34509892
34509893
34509894
34509895
34509896
34509897
34511456
34511462
34511463
34511539
34511540
34511541
34511542
34511543
34511544
34511545
34511546
34511547
34513352
34513353
34513356
34513366
34515140
34515141
34515142
34515249
34515274
34515275
34517015
34517552
34519907
34525038
34525039
34525040
34525041
34525042
34525043
34525044
34525045
34525046
34525047
34525048
34525049
34525050
34525051
34525052
34525053
34525055
34525056
34525057
34525058
34525059
34525060
34525061
34525063
34525064
34526701
34535032
34538867
34538869
34542977
34542978
34542979
34542980
34545059
34545584
34546804
34546810
34546818
34548227
34551188
34557553
34557555
34557556
34557853
34558169
34558170
34558190
34558192
34561375
34564182
34564185
34565071
34565072
34565073
34565075
34565761
34565762
34565763
34565764
34565765
34567345
34567351
34571796
34571804
34571805
34571806
34571807
34571808
34572695
34573259
34573260
34573261
34573262
34573263
34573264
34573265
34573267
34573268
34573269
34573270
34573271
34573272
34573273
34575341
34576550
34576588
34578888
34578889
34578890
34578891
34578892
34578893
34578894
34578895
34578896
34578897
34578898
34579469
34579470
34579475
34579482
34579483
34579491
34579496
34579499
34579500
34579677
34579697
34579878
34580313
34580314
34580315
34580316
34580317
34580318
34580319
34580320
34580321
34580322
34585726
34589568
34589569
34589570
34589571
34589572
34589573
34589574
34589575
34589576
34589845
34592753
34596727
34601879
34601880
34601881
34601939
34601945
34601947
34601949
34601951
34601954
34601957
34601958
34601960
34601962
34601966
34601967
34601968
34601971
34608085
34608282
34608283
34608284
34608313
34608319
34608330
34608331
34608333
34608335
34608337
34608339
34608342
34608367
34608397
34610030
34610031
34610032
34610033
34612013
34612014
34612015
34612016
34612017
34612018
34612019
34612020
34612021
34612022
34612023
34612024
34612025
34612026
34612027
34612029
34612035
34612037
34612038
34612039
34612041
34612042
34612043
34612044
34612045
34612046
34612048
34612049
34612050
34612051
34612052
34612053
34613561
34613562
34613563
34613804
34613806
34613808
34613810
34613811
34613813
34613815
34613816
34613817
34613818
34613819
34619408
34620808
34620809
34620810
34620811
34620812
34620813
34620829
34620830
34620831
34620832
34620834
34620835
34620837
34620839
34620917
34623740
34623742
34625189
34626905
34626907
34626922
34631580
34631581
34632391
34634709
34634838
34640773
34641306
34641310
34641381
34643158
34643159
34643162
34643166
34643167
34643193
34643194
34643204
34643205
34643207
34643209
34643372
34643706
34644244
34644245
34644246
34644247
34644248
34644249
34644250
34644251
34644252
34644253
34644254
34644255
34647352
34647354
34647375
34647472
34651141
34651953
34651963
34652321
34652322
34652323
34652324
34652325
34652326
34652327
34658947
34658948
34658949
34658950
34660532
34662461
34664733
34664736
34664738
34664739
34664741
34664745
34664781
34666776
34674558
34674559
34674777
34674778
34674779
34674780
34674781
34675223
34675224
34675516
34681064
34684090
34684095
34684096
34684098
34684182
34684183
34684185
34684186
34684187
34684188
34684250
34684252
34692483
34693216
34693366
34693367
34693368
34693370
34693371
34693379
34693419
34693544
34693545
34696491
34696510
34700268
34700274
34703526
34703527
34703528
34703570
34705790
34706518
34711798
34718540
34728958
34738598
34738599
34743510
34743567
34749254
34762070
34762156
34762157
34762158
34762716
34765241
34765242
34765243
34765244
34765246
34765247
34765248
34765249
34765250
34768482
34768483
34768484
34768485
34768489
34768490
34768491
34769565
34769566
34769567
34769568
34769569
34769570
34772987
34773479
34773481
34773483
34773485
34773487
34773491
34773492
34773493
34773494
34773759
34773760
34773761
34773762
34773763
34773764
34773765
34773766
34773767
34774008
34775314
34777096
34777732
34777737
34777742
34777745
34777748
34777751
34780941
34782312
34782319
34782320
34783136
34783138
34787501
34787502
34787503
34787504
34787505
34787506
34787507
34787508
34787509
34787510
34787511
34787512
34787513
34787514
34787515
34787517
34787518
34787519
34787521
34787523
34787524
34787525
34787527
34787529
34787530
34787531
34787533
34787534
34787536
34787537
34787539
34787541
34787542
34787544
34787979
34787980
34787981
34787999
34788019
34794010
34794150
34794151
34795721
34795724
34795726
34795814
34795822
34795847
34795908
34798727
34798737
34799857
34799861
34799865
34799884
34799892
34799896
34799899
34799902
34803596
34803597
34803717
34804744
34804934
34804936
34804939
34804941
34804996
34804998
34805814
34806235
34808980
34808982
34809001
34809002
34809003
34809004
34809005
34809006
34809007
34812262
34813658
34813659
34813660
34813661
34813662
34813663
34813664
34816701
34816715
34816752
34816774
34821252
34821254
34821255
34821256
34821257
34821258
34821259
34821260
34821261
34821262
34821263
34821265
34821266
34821267
34823042
34823891
34825149
34825209
34825210
34825888
34827524
34827581
34827583
34827602
34828304
34828307
34828340
34830484
34830485
34830498
34830511
34846466
34846784
34850411
34850609
34853846
34853861
34853915
34853994
34853995
34854002
34854003
34854007
34854011
34854012
34854106
34854114
34854121
34854125
34854137
34858053
34869419
34869424
34869729
34869730
34869731
34869732
34869753
34869884
34869885
34869937
34869948
34869950
34869952
34869953
34869954
34869955
34869956
34869957
34869958
34869959
34869960
34869961
34869962
34869963
34869964
34869966
34869967
34869968
34869969
34869971
34869972
34869973
34869974
34869975
34870010
34870011
34870012
34870013
34870014
34870015
34870016
34870017
34870018
34870019
34870020
34870021
34870022
34870023
34870024
34870025
34870026
34870027
34870037
34870038
34870039
34870040
34870041
34870042
34870043
34870044
34870045
34870046
34870047
34870048
34870049
34870050
34870051
34870052
34870053
34870055
34870056
34870057
34870058
34870059
34870060
34870061
34870062
34870063
34870067
34870068
34870069
34870070
34870071
34870072
34870073
34870074
34870075
34870076
34870077
34870078
34870079
34870081
34870082
34870229
34870230
34870231
34870232
34870233
34870234
34870235
34870236
34870237
34870238
34870239
34870241
34870242
34870243
34870244
34870245
34870246
34870361
34888354
34889405
34893793
34893812
34899687
34911280
34916686
34916692
34921316
34921317
34921319
34921324
34921325
34921332
34921334
34921340
34921341
34921343
34921344
34921345
34921346
34921391
34921392
34921400
34921406
34921408
34921411
34921412
34921413
34921414
34921437
34921438
34921439
34921452
34921486
34921491
34921492
34921588
34921590
34921591
34921592
34921597
34921613
34921625
34921629
34921647
34921648
34921650
34921651
34921839
34921879
34921892
34921893
34921894
34921898
34921904
34921905
34921908
34921921
34921924
34922113
34922114
34922334
34930670
34931693
34932231
34937553
34937555
34937581
34938077
34938078
34942059
34942066
34944626
34947439
34947440
34947441
34947443
34947446
34947448
34950003
34950008
34950012
34950054
34950098
34950147
34950160
34950201
34950202
34951672
34951675
34952857
34952892
34952928
34952929
34952941
34954396
34955990
34955994
34955996
34956000
34956001
34956313
34956383
34957684
34961890
34961891
34962884
34971471
34971472
34971473
34973599
34976841
34976842
34976843
34976844
34976845
34976846
34976847
34976848
34976849
34976850
34976851
34976852
34976853
34976854
34976855
34976856
34976857
34976858
34976859
34979169
34979171
34979172
34979241
34981081
34981082
34981084
34981085
34981086
34981087
34981088
34981089
34981092
34981098
34981099
34981101
34981103
34981104
34981105
34981106
34981107
34981108
34981118
34981119
34981120
34981990
34981993
34981996
34981999
34982002
34982040
34984007
34985167
34985169
34985170
34985172
34985173
34985174
34985175
34985179
34985183
34985185
34985186
34985188
34985189
34986922
34986927
34986928
34986995
34986997
34990075
34990076
34994056
34994061
34994063
34994064
34994070
34994075
34994076
34994078
34994081
34994083
34994086
34994109
34994110
34994111
34997478
35000748
35000982
35002841
35006219
35006809
35008105
35008704
35008707
35008708
35012490
35012790
35012793
35013699
35013700
35013712
35013713
35013761
35018019
35019736
35025485
35025486
35025487
35025488
35025489
35025490
35025491
35025492
35025493
35026487
35026490
35028518
35028539
35028540
35028541
35028542
35028543
35028545
35028546
35028548
35028549
35028552
35028554
35028556
35028985
35028988
35028990
35028991
35028992
35028995
35028996
35028997
35029024
35034135
35043495
35045164
35046535
35046571
35046574
35046576
35046589
35046591
35046599
35046602
35046603
35046604
35046606
35046607
35046612
35046616
35046626
35046630
35047520
35047525
35049892
35049893
35049894
35049895
35049896
35049897
35049898
35049899
35049900
35049918
35049919
35049920
35050704
35050705
35050706
35050707
35050711
35050712
35050713
35050714
35050715
35050716
35050717
35050718
35050719
35050720
35050721
35052029
35052046
35052598
35052600
35059118
35059802
35061620
35065117
35066995
35075406
35076198
35076203
35076219
35076220
35076247
35076249
35076271
35076276
35076283
35076284
35076292
35079858
35079859
35079860
35079861
35080001
35081307
35081308
35081310
35082404
35082407
35082417
35082956
35083496
35087862
35087863
35090183
35091313
35091314
35091784
35092804
35092806
35096357
35096737
35097599
35097600
35097601
35097602
35097603
35097604
35097605
35097606
35097607
35097608
35097609
35097610
35097611
35097612
35097613
35097614
35097615
35097616
35097618
35097619
35097620
35097621
35097622
35097623
35097624
35098375
35098390
35101271
35101272
35101273
35101274
35101275
35101276
35101277
35101278
35101279
35101280
35101281
35101282
35101285
35101287
35101288
35101289
35101291
35101293
35101295
35101912
35103222
35103223
35103224
35103225
35103226
35103228
35103229
35103230
35103232
35103233
35106468
35109663
35113116
35115123
35115263
35115272
35115279
35115323
35119404
35119405
35119522
35119523
35119529
35121922
35127681
35129934
35129935
35129936
35129943
35129949
35129953
35137554
35137897
35137898
35139399
35141028
35141029
35141030
35141079
35141504
35142713
35142714
35142715
35142716
35146794
35148687
35150061
35152992
35152993
35152998
35153033
35157565
35162909
35162910
35162911
35162912
35163222
35167717
35170346
35170350
35170353
35170358
35170366
35170786
35170787
35171577
35171608
35171990
35171991
35171992
35171993
35171994
35171995
35172007
35172008
35172009
35172010
35173682
35173686
35174840
35174848
35174871
35175126
35175132
35175459
35175477
35181522
35181550
35181551
35181552
35182771
35184742
35186526
35186542
35187462
35187509
35187531
35187545
35187583
35187605
35187622
35187623
35189146
35190114
35190115
35191720
35191730
35191733
35191738
35191845
35191846
35192176
35192756
35192798
35193758
35193759
35193760
35193761
35193764
35193765
35193849
35193883
35193886
35196355
35196357
35196385
35196391
35196731
35196732
35201261
35201263
35201265
35201409
35201410
35201419
35201436
35201438
35201440
35201442
35201443
35201446
35201450
35201452
35201456
35201458
35201460
35201462
35201464
35201466
35201468
35201470
35201472
35201474
35201488
35201491
35201493
35201497
35201499
35201501
35201503
35201505
35201507
35201509
35201511
35201513
35201515
35201519
35201521
35201523
35201525
35201527
35201532
35201534
35201536
35201538
35201540
35201542
35201544
35204787
35204788
35204789
35204790
35204791
35204792
35204793
35209216
35210289
35210422
35210434
35213277
35213278
35213279
35213280
35213281
35213282
35213283
35213285
35213286
35214776
35217594
35217600
35220249
35221763
35221773
35222035
35235981
35236390
35236392
35236413
35236419
35236708
35245026
35256587
35256589
35258468
35258469
35258470
35258471
35258473
35258474
35258475
35258476
35258477
35258478
35258479
35258480
35258505
35258517
35258518
35258519
35258520
35258522
35258523
35258524
35261470
35264314
35269176
35273735
35277310
35277314
35277588
35278190
35279151
35281752
35281753
35296839
35296846
35296854
35300039
35300040
35309633
35309634
35310894
35310912
35310952
35311016
35311945
35311946
35311947
35311948
35311949
35311950
35311952
35311954
35315593
35315594
35315598
35315599
35315600
35315601
35315602
35315604
35315605
35315606
35315607
35315626
35315627
35315648
35318585
35320664
35320665
35320666
35320667
35320668
35320669
35320670
35320671
35321219
35321577
35321852
35326046
35327060
35327081
35327082
35335713
35337118
35337362
35337849
35341116
35343153
35343158
35343165
35343172
35343174
35343183
35343187
35343196
35343212
35343215
35344420
35344421
35344422
35346225
35346356
35352364
35352365
35352366
35352367
35352368
35352369
35352370
35352371
35352372
35352373
35356022
35356024
35357153
35357154
35357352
35361823
35361847
35361849
35361858
35361863
35361865
35361887
35361889
35361991
35361992
35361993
35361994
35361995
35361996
35361997
35361998
35361999
35362000
35362001
35362004
35362005
35362006
35365202
35367268
35371128
35374462
35377850
35377851
35377956
35377957
35377958
35379386
35380697
35380738
35380753
35388944
35388945
35388955
35388956
35388959
35388967
35388969
35389038
35389121
35389122
35389133
35389135
35391725
35392571
35392582
35395542
35400137
35400161
35404928
35405864
35409806
35410344
35410621
35410649
35410653
35410700
35410715
35412672
35416530
35419630
35419633
35419647
35419648
35419649
35419650
35419651
35419652
35419653
35419654
35419657
35419658
35419659
35419660
35419661
35419662
35419663
35419664
35419665
35419666
35419667
35419668
35419669
35419670
35419671
35419672
35419673
35419674
35419675
35419680
35419708
35419759
35419760
35419798
35420187
35420188
35421125
35423752
35423753
35424386
35424449
35424536
35427562
35430149
35431025
35431035
35431046
35431049
35431056
35435725
35435726
35435727
35435728
35435729
35435730
35437311
35437488
35437491
35437492
35440562
35440572
35441498
35441511
35441719
35447677
35447678
35451268
35452637
35453241
35453246
35454960
35455725
35455728
35457870
35464966
35464967
35464968
35464969
35464972
35464973
35464975
35464977
35465374
35465375
35465960
35466642
35467772
35467790
35471876
35471886
35471934
35473670
35475034
35478058
35481213
35481214
35481215
35481216
35481217
35481218
35481219
35481220
35481221
35481222
35481223
35481224
35482957
35482978
35482979
35482985
35482986
35482987
35482988
35482989
35482990
35482991
35482992
35482993
35482995
35482996
35482997
35482998
35482999
35483000
35483001
35483002
35483003
35483004
35483005
35483006
35483007
35483008
35483009
35483010
35483011
35483012
35483013
35483014
35483015
35483016
35483017
35483018
35483019
35483020
35483021
35483024
35483025
35483026
35483027
35483028
35483434
35483637
35483638
35483641
35483644
35483647
35483650
35483654
35483789
35484286
35489403
35495080
35495133
35495157
35499583
35499584
35499585
35499586
35499587
35499588
35499589
35499590
35499591
35499592
35499593
35499594
35499595
35499596
35499597
35499598
35499599
35499600
35499601
35499602
35499603
35499604
35499605
35499606
35499607
35499608
35499716
35499726
35501097
35501099
35505674
35508964
35508966
35514154
35514155
35514156
35517356
35517372
35517880
35517881
35517883
35517894
35523340
35523341
35523342
35523343
35523344
35523377
35523379
35523380
35523381
35523382
35523383
35523384
35523386
35523388
35523390
35523391
35523393
35523395
35524862
35524864
35528851
35528852
35528913
35535240
35536288
35536328
35541058
35541060
35541062
35541064
35541067
35541069
35541074
35541075
35541076
35541077
35541078
35541364
35542991
35543374
35544697
35544699
35545958
35547824
35547825
35547826
35547827
35547828
35547829
35547830
35547831
35547832
35547833
35547834
35549298
35549299
35549300
35549301
35556516
35556517
35556518
35560027
35560028
35560031
35560032
35561882
35566425
35566440
35566443
35566764
35566765
35566777
35566835
35566846
35566918
35566935
35566954
35570884
35571418
35571422
35571869
35571940
35575818
35576807
35578016
35578017
35578018
35578019
35578020
35578021
35578022
35578023
35578025
35578026
35578027
35578028
35578029
35578030
35578031
35578032
35578033
35578034
35578035
35578039
35578040
35578042
35578044
35578045
35579192
35579194
35579211
35579223
35579224
35585259
35585260
35585261
35585345
35585347
35585464
35585466
35585468
35585470
35585472
35585474
35585479
35585481
35585627
35586220
35586221
35586619
35586621
35597178
35597179
35600751
35600752
35600753
35600754
35600755
35600756
35600973
35600974
35600975
35600976
35600977
35600978
35600979
35600980
35600981
35600982
35600983
35600984
35600985
35600989
35601626
35605557
35607194
35608490
35609254
35611935
35611936
35611938
35611939
35611940
35611941
35611945
35611946
35611947
35611970
35611975
35611976
35611979
35611983
35611984
35617352
35617353
35617354
35617355
35617357
35617358
35617379
35618374
35618525
35618557
35618619
35618621
35618623
35618670
35618671
35618672
35618673
35618675
35618677
35618679
35618681
35618683
35618685
35618687
35618690
35618692
35618694
35618695
35618697
35618698
35618699
35623824
35623825
35623826
35623827
35623828
35624428
35624437
35624439
35624440
35624441
35624443
35624474
35624475
35624476
35624478
35624480
35624481
35624483
35624485
35624486
35624487
35624488
35624489
35624490
35624495
35624496
35624497
35624499
35624500
35624501
35624502
35624503
35624504
35624505
35624506
35624507
35624508
35624510
35624511
35624512
35624532
35624533
35624539
35624540
35624582
35626593
35627447
35627788
35627789
35627790
35633580
35633581
35633582
35643940
35645783
35645784
35645785
35645786
35645787
35645837
35645838
35645839
35645840
35645841
35645842
35645843
35645844
35645845
35645846
35645847
35645848
35645849
35645850
35645853
35645854
35645855
35645856
35645857
35645858
35645859
35645860
35645861
35645862
35645863
35645864
35645865
35645866
35645867
35645868
35645877
35645878
35645879
35645880
35645890
35645897
35645942
35645951
35645952
35645953
35645954
35645955
35645956
35645957
35654245
35654246
35654247
35654248
35654249
35654250
35654251
35654252
35654787
35657265
35658231
35658251
35658278
35658279
35658281
35659297
35660348
35661466
35661505
35664003
35665163
35665172
35665177
35665182
35665187
35665198
35665221
35665222
35668254
35668255
35668256
35668257
35668258
35668266
35668267
35668268
35668269
35670810
35672056
35672647
35675973
35675978
35680318
35680319
35680320
35680321
35680322
35680323
35680324
35680325
35680326
35680327
35680328
35680329
35680330
35680331
35680332
35680333
35680334
35680335
35680336
35680337
35680338
35681197
35681198
35681199
35681200
35681201
35681202
35681203
35681204
35681205
35681206
35681207
35681208
35681209
35681210
35681211
35681295
35681296
35681297
35681312
35681313
35681314
35681315
35681316
35681317
35681318
35681319
35681320
35681540
35687823
35688422
35688424
35690653
35691433
35691706
35691707
35696973
35697005
35697047
35697048
35707494
35707965
35715562
35716130
35721803
35723079
35723090
35734645
35736294
35736295
35736296
35736297
35736299
35736300
35736301
35736302
35736303
35736304
35736305
35737336
35737337
35737338
35737339
35737340
35737341
35737342
35737343
35738555
35738568
35739534
35739750
35739751
35739755
35750673
35750674
35750675
35750676
35750677
35750678
35750679
35750690
35750691
35750692
35750708
35751778
35751779
35751780
35751781
35751782
35759594
35774306
35774375
35774384
35774385
35774386
35775040
35779975
35782692
35786894
35787395
35787396
35787397
35787398
35787399
35787400
35787401
35787402
35787403
35787404
35788083
35788084
35788085
35788086
35788087
35788088
35788089
35788090
35788091
35788092
35788093
35788094
35788095
35788096
35790595
35790596
35795253
35795254
35795255
35795256
35795257
35795259
35795260
35795261
35795262
35795263
35795265
35795266
35795289
35795290
35795291
35795292
35795293
35795294
35795295
35795296
35795297
35795298
35795299
35795300
35795316
35795317
35795318
35795319
35795320
35795321
35795322
35795323
35795324
35795325
35795559
35803176
35803179
35803181
35803811
35805358
35805418
35806292
35809146
35809667
35810341
35818377
35818380
35819055
35819086
35819088
35827190
35827191
35827192
35830673
35830675
35830677
35830709
35830719
35830720
35830723
35830724
35830794
35835566
35835696
35835703
35842173
35842174
35842175
35848546
35848563
35851791
35851792
35851793
35851794
35851834
35851835
35851836
35851851
35851852
35851853
35851854
35851855
35851856
35851857
35851858
35851859
35851860
35851861
35851862
35853270
35853277
35856758
35856763
35856764
35856765
35856766
35861740
35861746
35865052
35870281
35874845
35874846
35874847
35874848
35875042
35875043
35875044
35875045
35875046
35875047
35879737
35881110
35884460
35888509
35888513
35888514
35888528
35888541
35889733
35891759
35891771
35891813
35892998
35895726
35895730
35895734
35895737
35895740
35895744
35895746
35895749
35895753
35895756
35895759
35895808
35895809
35895813
35895817
35895821
35895825
35896184
35896185
35896186
35896188
35896190
35896193
35896194
35896195
35896196
35896315
35896318
35896321
35896324
35896326
35896331
35896334
35896337
35896339
35896340
35896342
35896344
35896346
35896360
35896365
35896370
35897751
35898737
35899796
35899797
35899799
35903804
35903807
35904185
35904186
35905073
35905074
35909428
35910062
35910065
35912872
35913527
35915288
35915301
35915313
35915315
35915317
35915780
35917250
35917402
35918480
35919038
35919677
35923265
35925045
35928238
35931199
35931200
35935060
35935061
35935062
35935063
35935064
35935065
35935066
35935067
35935068
35935069
35935070
35935071
35935072
35935074
35935164
35940470
35940472
35940476
35940478
35940513
35940515
35940516
35940517
35940518
35940531
35940533
35942690
35944842
35947365
35948321
35948608
35953049
35954686
35954688
35956987
35957027
35958882
35959950
35962691
35962692
35962697
35962699
35962701
35962703
35962714
35962736
35962737
35966874
35967144
35967145
35967146
35967179
35967180
35967181
35967182
35967511
35967512
35967513
35967514
35967524
35967525
35967526
35967527
35967572
35967573
35967574
35967581
35967582
35967583
35967584
35968450
35973023
35973024
35973025
35973037
35973038
35973039
35973040
35973631
35973632
35979395
35979396
35979397
35979398
35979399
35979400
35979401
35979491
35979492
35979493
35979494
35979495
35979496
35979497
35979498
35979499
35979500
35979501
35979502
35979536
35979559
35979577
35984228
35984259
35984260
35984555
35984585
35984587
35984590
35984724
35985711
35985763
35985773
35985799
35985854
35985860
35986014
35986015
35986016
35986111
35986119
35986120
35986129
35986166
35993189
35993190
35993191
35993192
35993641
35993643
35993645
35993646
35993647
35993672
35993693
35993694
35993695
35993696
35993697
35993698
35993699
35994990
35994991
35997638
35999840
35999841
35999842
35999843
35999844
35999845
36001682
36001686
36010270
36012322
36012710
36012711
36012713
36012714
36013148
36014464
36014465
36018133
36018141
36018143
36019800
36019801
36019816
36019817
36019818
36019822
36019830
36019832
36019841
36019846
36019848
36019874
36019885
36020557
36020558
36021047
36021840
36021841
36021842
36021843
36021845
36021846
36021848
36021849
36021851
36021887
36021889
36021891
36022606
36025942
36031410
36031411
36032465
36032788
36032792
36032793
36032796
36032801
36033206
36033207
36033210
36033211
36033212
36035015
36035016
36036188
36036194
36036539
36036556
36039089
36040120
36046817
36046819
36046820
36046821
36046822
36046824
36046825
36046828
36046830
36046863
36047638
36050530
36052864
36065461
36067450
36077047
36077093
36077095
36077115
36077116
36077119
36077150
36078135
36081161
36084640
36094714
36094836
36099838
36102040
36102646
36102647
36102831
36102833
36102834
36102836
36102838
36102840
36102841
36102842
36102843
36102844
36102873
36102874
36102875
36102876
36102877
36102878
36104448
36111071
36111072
36111073
36111074
36112218
36112219
36112221
36113324
36113325
36113326
36113327
36113328
36113329
36113330
36113331
36113332
36113333
36119331
36125839
36125840
36125841
36125842
36125843
36125844
36125845
36125846
36125847
36125848
36125849
36125850
36125851
36125852
36125853
36125854
36125855
36125856
36125857
36125858
36125859
36125860
36125861
36125862
36125863
36125864
36125865
36125866
36126767
36128866
36128891
36128935
36128937
36130517
36132248
36132249
36132252
36132253
36132254
36132255
36132256
36132257
36132258
36132259
36132260
36132264
36132266
36132267
36132396
36132397
36132398
36132404
36137224
36137225
36137236
36138772
36138774
36138819
36138820
36138821
36138822
36138823
36138832
36138833
36138834
36138835
36138837
36141192
36142409
36146365
36146384
36146451
36148415
36148417
36148419
36148422
36148425
36148428
36148435
36148443
36150846
36151205
36151206
36151230
36151231
36151232
36151233
36151234
36152773
36152777
36155776
36155778
36156928
36156940
36159085
36159086
36159087
36159088
36159089
36159090
36159116
36159119
36159122
36159129
36159130
36159179
36159180
36159186
36159193
36160423
36160427
36160431
36160434
36160439
36160441
36160457
36160458
36160459
36160462
36160463
36160464
36160465
36160466
36160467
36160468
36160469
36160470
36160471
36160472
36160475
36160476
36162382
36162383
36165286
36165289
36169769
36169770
36169771
36169772
36171457
36177852
36177895
36179147
36179152
36179155
36179227
36179229
36180558
36185382
36185388
36185626
36185631
36185921
36185999
36189314
36191227
36191231
36191268
36191269
36191270
36193055
36193060
36193090
36193092
36193094
36193096
36193098
36193100
36197189
36203484
36203487
36203489
36203491
36203493
36203495
36203497
36203498
36203505
36203506
36203507
36207749
36207756
36208118
36208119
36208120
36208121
36208122
36208151
36208152
36208153
36208154
36208155
36208156
36208157
36208159
36208160
36208161
36208170
36208179
36208181
36208182
36208183
36208198
36208199
36208200
36208201
36208203
36208207
36208595
36208597
36208600
36208603
36208614
36227450
36227451
36227452
36227453
36227454
36227455
36227456
36227457
36227458
36227465
36227471
36227473
36227475
36227476
36227477
36227478
36227479
36227481
36227482
36227483
36232144
36232147
36232201
36234387
36236092
36239520
36239521
36239522
36239523
36239524
36239552
36239553
36239880
36239900
36239902
36239905
36241950
36241951
36241953
36241955
36241957
36241959
36241960
36246056
36250192
36251468
36251498
36251784
36252660
36254468
36254470
36254472
36254474
36254476
36254478
36254480
36254482
36254484
36254486
36254488
36254490
36254492
36254494
36254496
36254498
36254500
36254502
36254503
36254504
36254506
36254507
36254509
36254511
36254512
36254539
36254541
36254542
36254543
36254546
36254547
36254548
36254549
36254552
36254553
36254554
36254555
36254561
36255126
36256894
36256895
36259040
36259662
36259663
36260464
36262028
36266417
36266418
36275919
36276869
36276870
36276871
36276872
36276873
36276874
36276875
36276876
36276877
36276878
36276879
36276880
36276881
36276882
36276883
36276884
36276886
36276887
36276977
36276978
36276979
36276980
36276981
36276982
36276983
36276984
36276985
36278139
36281047
36285231
36285232
36285249
36286164
36293032
36293034
36293791
36296093
36298177
36298178
36298312
36298313
36298314
36298315
36298316
36298317
36298318
36298321
36298322
36298323
36298324
36298325
36298326
36299295
36299296
36299303
36299304
36299305
36299306
36303376
36307346
36307414
36307415
36307435
36307449
36310057
36310058
36310059
36310060
36310065
36310066
36312076
36312077
36312101
36312210
36312223
36312349
36313857
36318384
36318385
36318386
36318387
36321163
36321166
36321577
36323156
36323157
36323158
36328179
36328183
36328185
36328187
36328188
36328231
36328232
36328241
36328264
36331525
36331545
36331842
36332496
36339520
36339615
36339616
36340481
36341909
36341911
36341914
36345741
36345952
36345953
36345954
36345976
36345980
36345982
36345983
36347340
36347341
36347342
36347343
36347344
36347345
36347346
36347347
36347348
36347349
36347350
36347351
36347352
36347353
36347520
36348597
36349342
36349643
36349644
36349650
36349678
36349681
36349682
36349684
36349685
36356205
36356551
36358949
36358989
36358996
36358997
36358998
36359023
36359059
36359202
36359359
36359702
36359975
36363888
36365691
36366152
36370405
36370426
36370427
36370428
36370429
36370430
36370431
36370432
36370433
36370434
36372346
36374088
36374473
36374602
36377453
36384209
36384215
36385619
36385939
36386570
36386572
36386574
36386576
36386578
36386580
36386582
36386586
36386588
36386594
36386600
36390117
36390120
36390121
36390123
36390124
36390125
36390126
36390127
36390128
36390129
36390130
36390131
36390132
36390133
36390134
36390147
36390150
36390151
36390152
36390173
36390174
36390175
36390176
36391485
36391487
36394514
36394540
36394554
36394783
36397621
36399148
36401067
36402006
36404450
36404460
36404623
36405593
36405594
36405595
36405688
36406802
36406803
36406804
36408930
36408937
36411246
36411287
36411288
36411291
36411292
36411293
36414849
36419143
36419145
36419202
36423942
36423974
36423975
36429273
36429836
36431799
36431840
36431890
36435886
36435887
36435899
36435900
36435901
36435902
36435903
36435904
36435905
36435906
36435907
36435908
36435909
36435910
36435911
36435912
36435959
36435964
36436052
36436053
36436056
36436141
36436147
36440849
36440850
36440881
36440882
36440883
36441139
36445144
36450464
36453047
36453084
36453350
36457304
36457337
36458641
36463168
36463170
36463171
36463172
36463173
36464243
36464244
36464245
36464246
36469628
36474920
36474947
36477504
36477550
36477576
36477602
36477623
36477624
36477625
36477626
36477627
36477628
36477629
36477630
36477631
36477632
36477633
36477634
36477635
36477636
36477637
36477638
36482232
36484215
36484658
36485577
36487326
36487329
36491935
36499512
36499513
36502531
36502532
36502533
36502755
36502784
36502792
36505119
36506834
36508255
36512751
36518628
36518773
36521394
36521442
36521443
36521522
36521559
36522015
36528103
36531861
36531862
36531863
36531868
36531869
36531870
36531871
36531872
36531873
36531874
36531875
36531876
36531877
36531878
36531879
36531880
36531881
36531882
36531883
36531884
36531885
36531886
36532161
36532162
36532163
36532164
36532658
36533563
36533564
36533565
36533566
36533568
36533569
36533591
36533592
36533593
36533615
36533616
36533617
36533618
36533619
36533620
36533621
36536868
36545133
36545564
36548334
36548401
36548458
36548459
36552394
36552395
36552396
36552397
36552524
36552525
36554997
36554998
36554999
36555000
36555001
36555002
36555003
36555004
36555005
36555179
36556012
36556013
36562359
36562585
36564907
36564908
36564909
36564910
36564926
36564927
36564928
36564929
36564930
36564931
36564932
36564933
36564938
36564939
36564940
36564941
36564942
36564943
36564945
36564946
36564947
36564948
36564951
36564999
36565000
36565001
36565002
36565003
36565006
36565007
36565008
36565009
36565010
36566376
36570315
36572310
36573613
36573622
36573819
36573820
36573838
36573839
36575002
36578767
36586876
36588968
36588974
36594508
36594512
36594517
36597110
36604699
36604703
36604732
36604736
36608598
36612286
36612294
36612460
36628088
36631769
36631771
36631772
36631775
36631782
36631783
36633273
36633274
36633732
36633991
36634076
36634078
36634080
36634081
36634082
36634083
36637567
36637846
36637865
36637910
36640969
36640970
36640971
36640972
36640973
36640974
36640975
36640976
36640977
36640978
36640979
36640980
36640982
36640983
36640985
36640987
36640988
36640989
36640990
36640991
36640993
36640994
36640995
36640996
36640997
36640998
36641001
36641002
36641003
36641004
36641006
36641008
36641009
36641010
36641011
36641012
36641013
36641831
36641833
36641835
36641836
36641837
36641838
36641839
36641840
36641841
36641842
36641843
36641844
36641845
36642021
36642022
36642038
36642039
36643186
36645698
36645920
36650795
36650796
36650797
36658758
36658761
36658764
36658767
36658770
36658782
36658783
36658794
36658796
36659291
36661658
36662641
36663885
36666533
36668811
36671335
36671336
36671337
36671339
36671340
36671342
36671343
36671344
36671345
36671347
36671348
36671350
36675245
36681074
36685196
36685203
36685211
36685227
36685228
36685230
36685231
36685232
36685233
36685234
36685235
36685236
36685237
36685238
36685239
36685240
36685241
36685242
36685243
36685244
36685245
36685246
36685261
36685265
36688911
36688991
36704047
36710726
36712110
36712141
36712228
36712229
36715274
36715275
36715278
36720182
36720351
36722171
36722172
36722845
36725042
36726486
36730910
36730917
36731085
36731093
36732328
36732329
36732330
36732374
36732375
36732376
36733114
36733115
36733116
36733117
36733118
36733119
36733120
36733121
36733122
36733123
36733124
36733125
36733126
36733127
36733128
36733129
36733130
36733131
36733132
36733133
36733134
36733135
36733136
36733137
36736847
36738197
36740392
36740596
36743069
36743070
36743172
36743173
36744507
36744508
36744521
36744523
36744527
36744530
36744532
36744534
36744536
36744538
36744540
36744542
36744544
36744547
36744554
36747688
36751517
36752858
36752859
36752860
36754553
36754554
36754555
36754556
36754557
36754558
36754559
36754560
36754561
36754563
36754580
36754600
36754625
36754640
36754642
36754643
36754644
36754645
36754646
36757718
36757721
36757722
36757723
36757724
36758720
36758721
36760852
36760854
36760858
36760860
36760861
36760862
36760865
36760867
36760869
36768740
36768741
36768742
36769851
36770464
36770465
36770470
36771947
36773524
36773525
36773526
36773528
36773529
36773530
36773531
36773533
36773534
36773535
36773536
36773537
36773538
36773539
36773541
36773542
36773543
36773544
36773545
36773547
36773549
36773550
36773551
36773552
36773553
36773554
36773555
36773556
36774472
36774492
36774597
36778735
36779173
36779182
36779196
36787457
36790434
36795031
36795034
36795185
36795261
36795262
36795263
36795264
36795265
36795266
36795267
36795279
36795280
36796158
36796864
36796868
36796869
36796944
36797301
36808940
36808941
36808943
36808945
36808947
36808949
36808951
36808952
36808953
36808989
36811970
36813073
36813074
36813075
36813076
36813077
36815688
36820963
36821085
36821114
36821115
36821116
36821117
36821156
36823751
36825928
36826509
36826844
36826848
36827076
36827077
36827078
36827079
36827506
36831508
36831509
36831510
36831542
36840916
36842760
36843797
36843809
36843867
36844931
36845436
36845440
36849298
36849340
36850804
36850805
36850806
36850807
36850808
36850809
36851285
36854667
36854671
36854731
36854955
36854959
36854962
36854963
36854964
36854965
36855013
36858374
36859658
36859659
36859660
36859661
36859662
36859663
36859700
36860125
36863899
36870344
36870345
36870346
36870366
36871546
36871570
36871574
36871576
36871607
36871618
36871631
36871644
36871646
36871650
36871651
36871666
36871722
36871834
36871839
36871845
36871859
36873521
36873523
36873524
36873525
36873526
36873527
36873528
36873529
36873530
36873531
36873532
36873533
36873534
36873535
36873536
36873537
36873539
36873540
36873541
36873549
36881012
36881013
36881014
36881015
36881016
36881017
36881018
36881019
36881020
36881021
36883113
36883114
36883115
36883353
36883354
36883355
36883455
36883456
36883457
36883458
36883459
36883460
36883461
36883463
36887405
36887614
36890596
36893621
36894018
36894019
36894020
36897088
36897587
36897621
36898237
36899794
36912848
36912849
36912850
36912851
36912853
36912856
36912859
36912862
36912864
36912866
36912868
36912870
36912872
36912875
36912878
36912879
36912880
36912881
36912882
36912883
36912884
36912988
36914318
36915686
36915700
36915701
36915702
36915704
36915705
36915706
36915709
36915712
36915797
36915798
36915799
36915836
36915837
36915840
36915841
36915859
36915860
36915861
36915862
36915864
36915865
36915894
36915903
36915958
36915972
36915973
36916426
36916581
36920087
36920088
36920089
36920090
36920092
36920093
36920094
36920095
36920096
36920097
36920098
36920099
36920100
36920101
36920102
36920103
36920104
36920105
36920106
36920135
36920136
36920137
36920138
36920139
36920140
36920141
36920142
36920143
36920144
36920145
36920146
36920147
36920148
36920149
36920150
36920151
36920152
36920153
36920154
36920155
36920156
36920158
36920159
36920160
36920161
36925270
36925271
36927856
36927857
36927866
36927867
36927868
36927869
36927870
36927871
36927872
36927873
36927874
36927875
36927876
36927877
36927878
36927879
36927880
36927881
36927882
36927883
36927884
36927885
36927886
36929898
36931182
36931184
36931186
36931187
36931189
36931191
36931192
36931194
36931199
36931210
36931217
36931219
36931220
36931339
36932037
36932044
36932562
36933155
36934345
36935144
36935157
36935327
36935510
36939723
36940356
36940357
36940358
36940359
36940360
36940361
36940362
36940363
36940364
36940365
36940366
36940367
36940368
36940369
36940370
36940371
36940372
36940373
36940374
36940375
36940376
36940377
36940378
36940379
36940380
36940381
36940383
36940384
36940385
36940386
36940387
36940388
36940389
36940390
36940391
36941913
36941916
36941919
36941921
36941923
36942952
36942953
36942954
36942955
36942956
36942957
36942958
36942959
36942960
36942961
36942962
36942963
36942964
36942965
36942966
36942967
36943006
36943007
36943008
36943009
36943010
36943011
36949492
36949493
36952387
36952870
36952871
36952873
36952874
36952878
36952884
36955592
36955593
36955594
36955595
36955596
36955597
36955598
36955599
36955600
36955601
36955602
36955605
36955606
36955607
36955608
36955623
36955624
36955625
36955626
36955627
36955631
36956213
36956230
36956249
36956250
36956251
36956305
36956323
36956364
36956365
36956373
36956749
36958351
36959658
36959659
36959664
36959665
36959667
36959668
36959669
36959670
36960871
36961544
36961546
36961904
36972277
36978101
36978102
36978103
36978104
36978105
36978122
36978140
36978142
36978144
36978152
36978153
36978155
36978157
36978158
36978159
36978160
36978515
36978516
36978518
36978519
36980120
36983161
36983162
36983163
36984598
36984599
36984600
36984601
36984603
36984604
36984605
36984606
36984607
36984608
36984609
36984644
36984645
36984646
36985379
36985380
36985438
36985439
36985477
36985610
36988282
36988283
36988284
36988285
36988286
36988287
36988288
36988289
36988290
36988291
36988292
36988293
36988294
36988296
36988297
36988298
36988302
36988303
36988313
36994572
36994589
36994590
36997068
36997069
36997070
36997072
36997073
36997074
36997075
36997076
36997077
36997078
36997079
36997080
36997081
36997082
36997083
36997084
36997085
36997086
36997087
36997088
36997089
36997090
36997091
36997092
36997093
36997094
36997095
36997099
36997100
36997102
36997106
36997109
36997113
36997114
36997119
36997375
37001417
37004578
37004579
37004580
37004581
37004611
37004612
37004613
37004614
37006692
37006693
37006695
37006696
37006698
37006699
37006700
37006701
37006702
37006703
37006708
37006709
37007162
37007163
37007164
37007165
37007166
37007926
37007943
37007951
37007972
37008090
37008876
37012597
37012652
37012653
37012757
37012759
37012760
37012769
37012780
37012795
37012796
37012797
37012798
37012810
37013072
37013137
37013165
37017635
37017642
37020530
37022574
37022887
37022938
37022954
37022961
37022966
37022983
37022984
37022985
37023000
37023050
37023051
37023587
37023588
37023589
37023590
37023604
37023605
37023632
37023636
37023643
37023644
37023645
37023647
37023648
37023649
37023650
37023652
37023653
37023654
37023655
37023656
37023657
37023658
37025977
37025978
37026902
37026903
37026904
37026905
37026908
37026913
37026958
37026975
37026998
37026999
37027007
37027008
37027015
37027016
37027555
37028126
37029442
37031166
37031167
37031168
37031169
37031170
37035023
37035024
37035025
37035026
37035027
37035028
37035031
37035032
37035033
37035034
37035035
37035057
37035060
37035062
37035063
37035064
37036226
37036228
37036229
37036230
37036231
37036232
37036233
37036234
37037451
37038387
37038388
37038395
37038396
37039435
37040397
37043389
37043390
37043391
37047498
37047499
37047500
37047501
37047502
37047503
37047504
37049748
37051507
37051510
37051596
37051598
37051618
37051620
37052901
37056154
37056155
37056156
37056157
37056158
37056159
37056166
37056167
37056172
37056173
37056178
37056180
37056182
37056183
37056185
37056186
37056187
37056188
37056189
37056190
37056191
37056192
37056193
37056194
37056195
37058031
37061099
37061976
37061977
37061978
37061983
37064891
37064898
37065263
37066105
37066106
37066128
37066145
37069799
37070821
37070839
37071426
37074377
37074378
37074379
37074380
37074381
37074382
37074383
37074384
37074385
37074391
37074392
37074393
37075736
37075738
37075765
37079036
37079037
37079038
37079039
37079040
37079041
37079424
37088840
37088843
37089314
37089499
37089507
37093775
37093776
37093777
37093778
37093779
37093780
37093781
37093782
37093783
37093784
37093787
37093819
37093820
37093821
37093833
37094990
37094993
37094995
37095949
37095952
37095955
37095957
37095959
37095961
37095964
37095994
37095996
37096036
37096039
37096041
37096065
37096067
37096069
37096072
37096074
37096076
37096078
37099253
37099546
37105956
37105957
37109254
37109255
37109256
37109257
37109259
37109260
37109262
37109263
37109264
37109267
37109268
37109269
37113285
37113286
37119261
37122360
37124306
37126219
37127005
37129715
37129725
37129726
37129727
37129732
37129735
37129741
37129804
37131605
37131606
37134557
37134564
37134565
37134569
37134627
37135076
37136775
37138182
37138319
37138320
37144092
37145497
37145498
37145499
37145500
37145502
37145505
37145506
37145507
37145508
37145510
37145718
37146439
37148034
37148118
37153550
37153974
37153975
37153977
37163621
37163768
37172281
37173927
37173928
37174089
37182875
37184851
37184852
37184853
37184854
37184855
37184861
37186531
37187637
37187638
37187648
37187649
37187912
37187919
37190237
37198270
37198272
37198277
37198432
37198463
37199000
37199173
37199174
37202265
37202266
37208019
37209516
37209518
37209519
37209520
37209524
37209525
37209527
37209528
37209530
37209665
37209666
37209685
37213958
37213960
37213962
37213964
37213966
37213968
37213970
37213972
37213974
37214113
37214115
37214117
37214118
37215056
37215060
37219760
37221402
37223037
37223894
37223895
37224250
37224251
37224252
37227576
37227605
37227638
37227660
37227674
37237664
37237665
37237666
37237667
37237669
37237670
37237671
37237672
37237673
37237674
37237676
37237677
37237678
37237679
37237680
37237681
37237682
37237683
37237684
37237685
37237686
37237687
37237688
37237689
37237690
37237691
37241840
37241841
37241842
37241843
37241844
37245479
37245481
37245482
37245483
37245484
37245485
37245486
37245487
37245488
37245489
37245490
37245491
37245492
37245493
37245494
37245495
37245496
37245497
37245498
37245499
37245500
37245501
37245546
37245547
37245690
37245729
37245730
37245731
37245732
37246535
37251436
37251437
37251438
37251439
37251440
37251441
37252485
37252486
37253695
37253715
37253805
37253832
37253853
37253867
37255000
37255002
37255004
37255006
37255008
37255010
37255015
37255017
37255019
37255071
37255077
37255098
37255157
37255158
37255159
37255160
37256476
37256477
37256478
37256479
37256480
37256481
37256482
37256483
37256484
37256485
37256556
37256557
37256558
37256567
37256568
37256569
37256575
37256576
37256616
37256618
37256619
37256620
37256627
37256628
37256630
37256631
37256632
37260806
37260881
37261095
37261956
37262632
37262633
37262634
37262643
37262644
37262645
37262646
37262647
37262648
37262649
37262650
37262651
37262660
37262661
37262662
37262663
37262664
37262665
37262666
37262667
37262675
37265170
37265218
37266749
37266751
37267020
37267030
37267046
37267048
37269471
37269472
37269473
37276182
37276183
37276194
37276195
37277246
37277348
37277377
37277381
37282045
37282489
37282753
37282755
37282756
37282757
37282758
37282759
37282760
37282761
37285705
37289879
37289978
37290005
37297111
37301213
37301214
37301361
37301463
37301616
37301709
37303261
37303262
37306145
37306147
37306150
37306151
37306152
37306153
37306154
37306155
37306156
37306158
37306162
37306163
37306165
37306166
37306167
37306168
37306169
37306170
37306171
37306172
37306173
37306174
37306175
37306176
37306179
37306180
37306181
37306182
37306183
37306184
37306185
37306186
37306187
37306189
37306190
37306191
37306543
37310343
37310344
37310346
37310828
37310831
37310833
37310838
37310839
37310842
37310844
37310845
37310846
37310847
37311279
37315727
37315728
37315757
37315761
37316336
37318604
37327363
37329264
37329302
37330344
37331506
37331608
37333141
37333182
37334497
37334529
37334535
37334538
37336208
37336209
37337871
37339916
37342936
37344040
37344041
37345175
37345176
37351363
37351365
37351367
37351369
37351371
37351372
37351373
37352629
37352710
37352712
37352716
37352718
37353645
37353695
37353961
37353964
37353966
37353969
37353973
37353977
37353978
37353979
37353980
37353981
37353982
37353983
37353984
37353985
37353986
37353987
37353988
37353989
37353990
37353991
37353992
37353993
37353995
37353996
37353997
37353998
37353999
37354000
37354001
37354002
37354003
37354004
37354005
37354006
37354007
37354008
37354009
37354010
37354011
37354012
37354013
37354014
37354015
37354016
37354017
37354018
37354019
37354020
37354021
37354022
37354023
37354024
37354025
37354026
37354028
37354029
37354030
37354031
37354032
37354033
37354034
37355329
37355330
37355331
37355332
37355333
37355334
37355335
37355336
37355717
37355718
37355719
37355724
37356908
37356909
37356910
37356911
37356912
37356932
37356933
37356934
37356935
37357422
37362903
37362904
37362905
37362906
37362986
37362987
37362988
37362992
37362993
37362994
37362995
37362996
37362997
37362998
37362999
37363043
37363044
37363046
37363047
37363048
37363049
37363050
37363051
37363065
37363066
37363067
37363068
37363069
37363074
37363075
37363076
37363077
37363078
37363140
37363141
37363142
37363143
37363145
37363146
37363147
37363148
37363149
37363155
37363156
37363157
37363158
37363159
37363164
37363167
37363175
37363176
37363177
37363178
37363179
37363197
37363198
37363199
37363200
37363201
37364537
37364705
37364706
37364739
37364740
37369278
37369898
37372033
37377521
37379426
37379433
37379463
37380113
37384530
37384531
37384532
37384533
37384534
37384600
37385038
37385091
37385092
37386742
37387881
37391615
37391682
37392360
37392662
37392663
37392731
37395080
37396281
37398627
37398656
37401181
37402249
37406024
37407523
37407526
37411009
37411010
37411305
37411315
37418733
37420067
37421125
37421126
37421131
37421133
37421135
37421137
37421138
37421139
37421145
37421146
37421147
37421148
37421153
37425309
37425316
37425398
37425415
37425416
37425421
37425422
37427274
37430533
37431965
37434683
37439418
37440368
37440377
37440385
37440438
37440439
37440440
37440449
37440450
37440451
37441086
37441087
37441088
37441089
37441539
37441545
37441546
37446194
37446195
37446196
37446197
37446198
37446219
37447567
37447568
37447569
37447570
37447571
37447572
37447573
37447574
37447575
37447594
37447595
37447596
37447597
37447598
37447599
37447600
37447601
37447610
37447611
37448557
37448559
37448561
37448563
37448573
37448575
37448579
37448581
37448583
37452353
37452414
37452415
37452416
37452915
37453157
37456416
37456418
37458475
37458477
37458479
37458480
37458482
37458484
37458487
37458489
37458492
37458497
37461286
37461287
37461288
37461289
37461290
37461291
37461292
37461293
37461294
37461295
37461296
37461297
37461298
37461299
37461300
37461301
37461302
37461303
37461304
37461305
37461306
37461307
37461308
37461548
37461550
37461552
37461554
37461556
37461558
37461560
37461562
37461564
37461566
37461569
37461589
37461591
37461593
37461594
37461595
37461799
37461800
37461801
37461802
37462411
37462417
37462425
37463929
37463930
37463931
37466294
37466551
37466554
37467472
37467473
37467474
37467475
37467476
37467477
37467478
37467479
37467481
37467482
37467485
37467486
37467487
37467488
37472269
37472270
37478777
37478778
37478779
37478781
37478782
37478783
37478982
37478983
37482663
37482683
37482700
37486122
37487420
37490668
37491324
37491326
37491327
37491329
37492697
37492698
37493484
37495529
37499125
37499126
37499127
37499128
37499129
37499130
37499131
37499133
37499134
37499135
37499136
37499137
37502284
37502290
37502313
37502382
37502418
37502434
37502832
37502833
37502835
37504255
37504259
37504359
37505372
37505373
37505375
37505399
37505400
37505401
37505421
37505422
37505423
37505454
37505893
37505900
37505901
37505902
37507575
37507904
37507905
37507906
37507907
37507917
37507921
37508199
37511999
37512000
37512001
37512002
37512003
37512004
37512005
37512304
37515480
37515483
37515484
37515485
37515541
37515542
37517317
37519396
37519437
37519438
37520384
37520409
37521343
37526509
37526510
37526511
37526512
37526513
37526516
37526519
37526559
37526560
37526568
37526571
37526572
37526575
37526576
37526577
37526578
37526580
37526581
37526582
37526583
37526584
37526587
37526588
37527447
37527448
37528675
37528687
37528796
37528847
37536742
37536747
37538375
37538377
37538386
37538387
37538389
37538390
37538391
37538392
37538393
37538416
37538417
37538418
37538441
37538443
37538444
37539057
37545210
37545218
37545219
37549292
37549293
37549294
37549295
37549296
37549297
37549298
37549299
37549300
37549301
37549302
37549303
37553162
37553164
37553171
37553172
37556111
37556126
37556129
37556130
37556287
37558721
37563297
37563298
37566365
37566367
37569139
37569158
37569159
37569160
37569161
37569162
37569163
37569164
37569165
37569167
37569168
37569169
37569170
37569171
37569172
37569173
37569174
37569175
37569176
37578293
37578382
37578529
37579123
37579184
37581554
37581555
37581556
37581557
37581558
37581559
37581560
37581561
37581562
37581563
37581564
37581565
37581566
37581568
37581569
37581570
37581571
37581572
37581573
37581574
37581575
37581576
37581579
37581580
37581581
37581583
37581584
37581585
37581586
37581587
37581588
37581589
37581590
37581591
37581703
37581706
37581707
37584049
37584391
37587577
37587578
37587579
37587580
37596686
37600702
37600703
37601370
37601371
37601374
37601375
37601376
37601377
37601378
37601809
37601811
37609455
37609457
37613960
37613965
37613977
37614010
37614038
37614041
37614079
37614084
37614089
37614094
37616221
37616749
37618231
37618285
37622232
37622233
37622234
37622580
37622632
37622633
37622634
37622636
37622637
37622638
37622639
37622640
37622641
37622642
37622675
37622676
37622677
37622678
37622679
37622680
37622694
37622695
37622696
37622697
37622698
37622699
37622700
37622701
37623459
37625966
37629259
37629260
37629261
37629269
37629270
37629307
37629484
37629538
37630958
37630966
37630968
37630969
37630970
37630971
37630972
37630974
37630975
37630976
37630977
37630979
37630982
37630984
37630985
37630986
37630987
37630988
37630991
37630993
37632580
37632582
37632597
37633620
37633771
37633830
37633841
37636541
37639934
37639963
37639964
37639966
37639968
37639970
37639982
37639987
37639988
37639989
37639990
37639993
37639995
37639996
37639997
37639998
37639999
37640002
37640004
37640006
37640007
37640008
37640010
37640012
37640014
37640016
37640018
37640020
37640022
37640023
37640024
37640025
37640029
37640031
37640033
37640036
37640442
37640663
37649294
37653390
37653422
37653513
37653544
37653551
37653564
37653583
37653614
37653637
37653643
37653647
37653681
37653724
37653725
37653741
37653749
37653772
37653861
37653898
37653996
37653997
37654642
37661768
37662403
37662423
37663360
37663982
37667099
37670613
37670614
37672371
37672372
37672373
37672374
37672375
37672376
37672377
37672378
37672379
37672380
37672381
37672382
37672384
37672385
37672386
37672387
37672388
37672647
37672649
37672652
37672671
37674565
37681392
37681393
37681394
37681395
37681396
37681397
37681398
37681399
37681400
37681401
37681402
37681403
37682008
37686245
37686364
37686365
37686366
37686367
37690805
37694655
37695003
37695027
37695028
37695168
37697662
37697667
37697685
37697686
37697694
37697696
37697703
37699172
37699174
37699175
37699201
37700884
37707108
37709286
37713844
37716712
37718338
37718340
37718342
37718345
37718351
37718366
37718367
37718368
37718371
37718375
37718379
37718380
37718381
37718382
37718383
37718384
37718385
37718386
37718387
37718388
37718389
37718392
37718393
37718394
37718395
37718396
37718397
37718410
37721125
37721126
37721513
37721514
37721518
37721519
37721525
37721532
37721534
37721535
37721536
37721537
37721538
37721539
37721540
37726193
37726194
37726195
37726196
37726197
37726198
37726200
37726207
37726208
37726209
37726216
37726217
37726218
37733191
37734991
37734997
37735114
37735603
37735617
37735619
37735621
37735623
37735625
37735627
37735628
37735631
37735634
37735635
37735637
37735639
37735641
37735642
37735643
37735644
37735645
37735648
37735650
37735651
37735653
37735654
37735655
37735657
37736672
37736677
37736683
37737950
37738089
37738095
37738279
37738345
37738346
37738347
37738348
37738414
37738417
37738420
37738423
37738426
37738521
37738523
37738603
37738604
37738605
37738606
37738607
37739987
37740282
37748497
37748498
37749006
37749007
37752742
37757837
37757838
37757839
37757840
37758503
37759483
37759522
37761745
37762456
37762457
37762459
37762460
37762463
37762469
37762470
37762471
37762486
37762488
37762493
37762494
37762495
37762496
37762497
37762498
37762499
37762500
37762501
37762502
37762503
37762504
37762505
37762506
37762507
37762509
37762510
37771202
37771208
37771210
37771213
37771217
37771220
37771224
37771230
37771232
37771235
37771239
37771242
37771245
37771249
37771252
37771257
37771260
37771263
37771265
37771268
37771271
37771273
37771276
37771282
37771286
37771294
37771298
37771300
37771302
37771474
37771475
37775040
37775048
37775049
37775127
37776743
37776760
37776782
37776790
37776857
37776862
37781022
37781024
37783929
37783930
37783932
37783936
37792167
37795783
37795784
37795785
37798904
37798908
37798914
37798925
37798929
37798930
37798931
37798932
37798933
37798934
37798935
37798936
37798937
37798938
37798939
37799492
37799493
37799494
37799495
37799496
37799497
37799498
37799733
37799759
37799760
37800679
37800808
37802875
37803509
37803510
37819417
37819426
37819430
37819491
37820760
37821047
37821068
37821070
37821133
37821370
37821384
37821396
37821409
37821422
37821427
37826185
37826272
37827825
37827840
37829281
37829282
37829288
37829289
37829347
37829348
37829349
37829350
37829351
37829352
37830592
37830595
37830597
37830600
37830617
37830620
37830622
37830626
37830630
37830634
37830638
37830641
37830644
37830647
37830648
37830650
37830682
37830683
37830685
37830688
37830690
37830709
37830711
37830713
37833256
37833524
37834478
37835286
37835287
37835288
37835289
37835632
37835633
37835676
37835963
37835967
37835970
37836002
37839304
37839305
37840146
37840897
37840898
37840899
37840900
37840901
37840902
37840903
37840904
37840905
37840906
37840907
37840908
37840909
37840910
37841031
37841032
37841033
37841034
37841035
37841036
37841037
37841038
37841039
37841040
37841041
37841042
37841043
37841214
37841274
37842246
37842247
37842248
37842249
37842250
37842251
37842252
37842253
37842254
37842255
37842260
37842262
37843884
37844380
37844381
37844382
37844383
37844384
37844385
37844386
37844387
37844388
37844389
37844390
37844391
37844392
37844393
37844395
37844396
37844397
37844399
37844400
37844401
37844402
37844403
37844405
37846588
37847390
37847391
37847392
37847397
37847411
37847413
37847415
37847417
37847419
37847421
37847423
37847436
37847437
37847438
37847444
37847446
37847448
37847450
37847968
37847970
37847983
37850492
37850510
37850518
37850551
37850580
37850594
37850595
37850596
37850597
37853536
37853537
37853538
37853539
37853540
37853541
37853542
37853543
37853544
37853545
37853546
37853547
37853548
37853549
37853550
37853551
37853552
37853553
37853554
37853555
37855818
37855823
37859931
37859932
37859933
37861692
37866077
37866090
37869192
37880304
37880415
37880418
37880419
37880420
37883040
37883057
37883962
37883966
37884761
37886322
37886324
37886328
37886329
37886331
37886333
37886335
37886337
37886338
37886339
37886340
37886342
37886344
37886346
37886347
37886348
37886349
37886350
37886351
37886352
37886353
37886354
37886355
37886356
37886357
37886358
37886359
37886360
37886361
37886674
37888607
37888675
37889360
37889444
37889445
37889446
37889485
37889612
37889616
37889622
37889624
37889626
37889628
37889630
37889632
37889634
37889636
37889638
37889642
37892894
37892895
37892896
37898072
37898074
37898903
37904120
37904123
37904135
37904211
37904214
37904218
37904220
37904238
37904274
37904276
37904785
37904791
37906908
37908112
37908116
37908495
37908762
37908763
37913941
37913942
37913955
37914073
37914074
37917180
37917181
37917182
37917183
37917185
37917186
37917187
37917188
37917189
37917190
37917191
37917192
37917193
37917194
37917195
37917198
37917199
37917200
37917579
37919304
37919978
37919983
37919984
37920005
37920010
37920016
37920017
37921465
37921466
37921467
37921468
37921469
37922195
37922661
37922662
37922663
37922664
37922953
37923258
37923261
37923264
37923326
37923327
37923328
37923329
37923330
37923331
37923332
37923343
37923344
37923345
37923346
37923347
37923349
37923350
37924463
37924464
37924465
37924466
37924467
37924469
37924470
37924471
37924472
37926351
37926354
37927259
37928650
37928651
37928652
37932334
37933777
37937171
37937172
37937173
37937174
37937177
37937178
37937179
37937180
37937182
37937183
37937184
37937185
37937186
37937187
37937188
37944242
37944259
37944262
37944276
37944277
37944826
37947767
37947775
37949163
37956454
37956491
37958118
37966153
37966757
37966873
37966874
37966899
37966900
37966901
37966905
37967088
37967111
37967153
37967179
37967180
37967182
37967184
37967185
37967194
37967195
37968222
37968224
37968225
37968227
37973140
37973142
37973143
37973144
37973182
37973287
37979623
37982202
37982209
37982217
37982218
37982219
37982220
37982221
37984347
37984348
37984349
37984350
37984351
37984352
37984353
37984354
37984356
37984539
37984565
37988416
37990263
37990293
37990593
37990604
37990607
37990608
37990609
37990610
37990611
37990612
37990613
37990615
37990616
37990617
37990618
37990619
37990622
37990623
37990624
37992257
37999872
37999873
37999874
37999875
37999876
37999877
37999878
37999879
37999880
37999881
37999882
37999883
37999884
37999885
37999886
37999887
37999888
37999889
37999890
37999891
37999892
37999893
37999894
37999895
38000631
38000632
38000633
38000634
38000700
38001928
38008927
38008936
38008941
38008948
38008949
38008953
38008954
38008955
38008956
38008958
38009000
38010008
38010807
38011102
38013375
38013393
38014080
38014089
38014090
38014211
38016775
38016776
38016777
38016778
38016779
38018361
38018373
38018376
38018474
38019742
38019744
38019909
38026588
38026590
38026591
38026592
38033767
38033768
38033769
38033770
38033771
38033772
38033773
38033774
38033775
38033776
38033777
38033778
38034463
38034464
38034465
38034466
38034467
38034468
38034469
38034470
38034471
38034472
38034473
38034474
38034475
38034477
38034479
38034480
38034481
38034483
38034484
38034485
38034486
38036086
38036320
38036354
38040578
38040582
38042082
38042083
38042703
38042711
38042713
38042721
38042724
38042725
38042726
38042727
38042728
38042729
38042730
38042731
38042732
38042733
38042734
38042735
38042736
38042737
38042738
38042739
38042740
38042741
38042742
38042743
38042744
38042745
38042746
38042747
38042748
38042749
38042750
38042751
38042752
38042753
38042754
38042755
38042756
38042757
38042758
38042759
38042760
38045393
38045436
38046684
38055334
38055336
38055337
38055832
38059067
38059434
38059616
38059617
38059618
38059619
38059620
38059771
38059775
38060837
38063101
38063102
38063579
38063580
38064254
38064804
38064805
38064816
38064817
38064818
38064820
38064824
38068477
38068478
38068480
38068481
38068482
38068483
38068484
38068485
38068486
38068487
38068488
38068489
38068490
38068491
38068547
38068548
38068549
38068997
38069038
38070797
38070847
38070848
38070849
38070850
38080999
38081000
38081001
38081002
38081007
38081008
38081009
38081010
38081013
38081021
38081023
38081035
38081037
38081041
38081042
38081043
38081044
38086640
38087903
38090195
38090237
38090238
38094541
38094554
38094555
38094556
38094738
38094739
38094740
38094741
38094742
38094743
38094744
38096814
38106637
38106656
38107408
38110998
38111062
38112417
38112433
38115877
38116924
38116928
38116935
38116939
38116940
38117019
38117186
38117205
38117207
38117214
38117886
38118171
38119561
38119602
38119616
38120307
38120308
38120309
38120313
38120314
38120494
38120495
38120532
38120533
38120534
38120550
38120754
38120981
38123227
38123232
38123390
38126250
38126251
38126252
38126253
38126254
38126255
38126256
38126257
38126258
38126259
38126260
38126261
38126262
38126263
38126275
38126283
38126285
38126287
38126329
38126371
38127339
38130255
38130258
38130259
38130262
38130264
38130265
38130267
38130272
38130274
38130281
38130283
38130284
38130286
38130287
38130289
38130292
38130293
38130294
38130295
38130296
38130298
38130299
38130300
38130301
38130302
38130312
38130315
38130317
38130320
38130323
38130324
38130326
38130328
38130330
38130331
38130333
38130334
38130335
38130336
38130337
38130338
38130339
38130340
38130341
38130342
38130343
38130344
38131582
38131587
38131588
38131621
38137351
38137372
38137582
38137598
38137608
38137610
38137901
38138440
38139266
38139886
38139894
38141275
38141276
38141277
38142528
38142529
38142530
38142531
38142532
38142533
38142534
38142535
38142536
38142537
38142538
38142540
38142541
38142543
38142544
38142545
38142546
38144243
38149450
38149452
38150085
38150195
38151562
38151563
38152199
38152206
38152214
38153441
38153480
38153518
38153634
38154248
38154249
38154289
38156308
38156319
38160179
38160231
38160232
38160290
38160293
38160296
38160324
38160343
38160440
38160465
38160466
38160482
38160483
38160578
38160588
38166498
38166499
38172670
38174105
38179876
38179880
38179886
38179887
38179888
38179889
38179890
38179891
38179894
38179897
38181558
38181559
38181560
38182638
38187686
38187687
38187688
38187689
38187690
38187692
38187693
38187694
38187695
38187696
38187697
38188316
38189077
38189081
38189130
38189218
38189219
38189303
38189311
38192513
38194711
38194726
38194727
38194729
38194730
38200063
38200065
38200076
38200772
38200773
38206084
38206739
38206741
38206742
38207247
38209875
38211344
38211349
38211778
38212952
38214389
38214390
38214440
38214604
38215720
38216816
38217200
38217208
38217265
38217618
38225651
38227778
38227840
38227861
38227879
38227911
38227919
38227926
38229390
38235263
38235264
38236052
38238238
38238285
38238286
38238376
38238378
38239410
38240967
38240972
38240977
38240988
38240989
38240990
38240991
38240995
38240996
38240997
38242496
38243004
38243005
38243006
38243007
38243008
38243009
38243010
38243011
38243012
38243013
38243015
38243016
38243017
38243018
38243019
38243020
38243021
38243022
38243023
38243024
38243025
38243026
38243046
38243052
38243053
38243062
38243064
38243066
38243068
38243071
38243074
38243077
38243080
38243082
38243083
38243087
38243090
38243095
38243098
38243100
38243101
38243107
38243108
38243109
38243111
38243112
38243161
38243182
38243811
38244537
38246005
38246329
38246510
38250254
38250255
38250257
38251168
38252326
38257177
38257228
38258356
38258435
38258436
38258437
38258438
38258439
38258440
38258441
38258442
38258443
38258444
38258445
38258446
38258447
38258448
38258449
38258450
38258451
38258452
38258453
38258454
38258455
38258456
38258457
38258458
38258459
38258460
38258461
38258462
38258463
38258464
38258465
38258466
38258467
38258468
38258469
38258470
38258471
38258472
38258473
38258474
38258475
38258476
38258477
38258478
38258479
38258480
38258481
38258482
38258483
38258484
38258485
38258486
38258487
38258488
38258489
38258490
38258492
38258493
38258494
38258495
38258496
38258497
38258498
38258499
38258500
38258501
38258502
38258503
38258504
38258505
38258506
38258507
38258508
38258509
38258510
38258511
38258512
38258513
38258514
38258515
38258516
38258517
38258518
38258519
38258520
38258521
38258522
38258523
38258524
38258525
38258526
38258527
38258528
38258529
38258530
38258531
38258532
38258533
38258534
38258535
38258536
38258537
38260540
38260542
38260546
38260547
38260548
38260549
38260550
38260551
38260552
38260553
38260554
38260555
38260556
38260557
38260558
38260560
38260561
38260563
38260566
38265191
38267934
38267935
38267959
38267960
38268017
38268018
38268019
38268020
38268025
38268055
38268058
38268064
38268111
38268150
38279264
38279265
38279267
38282689
38282690
38285834
38289760
38290252
38292037
38292038
38292040
38292041
38292042
38292043
38292044
38292045
38292046
38292047
38292048
38292049
38292065
38292066
38292918
38297173
38297229
38297245
38297275
38300345
38300348
38300364
38303489
38303490
38303492
38303493
38303494
38303495
38303496
38303497
38303498
38303508
38305244
38307171
38307172
38307173
38307174
38307176
38307178
38307181
38307183
38307184
38307189
38307211
38307277
38307283
38307326
38307796
38307798
38307806
38307807
38307872
38307882
38307890
38307955
38307956
38307957
38307993
38307997
38308003
38308042
38308043
38308085
38308097
38308178
38308420
38308468
38308469
38308480
38308481
38308482
38308484
38308485
38308524
38308525
38308555
38308866
38310599
38313138
38313139
38322179
38323888
38323897
38323927
38323964
38330375
38330377
38330379
38330381
38330383
38330385
38330392
38330394
38330402
38330411
38330412
38330415
38330417
38330418
38330419
38330420
38330422
38330979
38332981
38332982
38332984
38332985
38334499
38335236
38335449
38342205
38342305
38350651
38350652
38350653
38350654
38350655
38350656
38350657
38350658
38350659
38350660
38351736
38357446
38358859
38361462
38361464
38361465
38361467
38361468
38361469
38361470
38361473
38361477
38361674
38361675
38361676
38361677
38361678
38361679
38361680
38361737
38361738
38361739
38361740
38361741
38361742
38361743
38361744
38361745
38361746
38361751
38361752
38361753
38361754
38361755
38361757
38361759
38361760
38361773
38361797
38361798
38361799
38361800
38361830
38361831
38361832
38361833
38361835
38361837
38361842
38362030
38362031
38362040
38362041
38362042
38362043
38362044
38362087
38362089
38362091
38362100
38362109
38362113
38362115
38362118
38362120
38362125
38362130
38362131
38362132
38362133
38362141
38362150
38362157
38362182
38362184
38362189
38362190
38362212
38362220
38362224
38362229
38362231
38362232
38362233
38362235
38362252
38362264
38362375
38362376
38362489
38362528
38362588
38362589
38362824
38363689
38367746
38369306
38372299
38373352
38373353
38373355
38373356
38373357
38373358
38373359
38373360
38373361
38373363
38373364
38373365
38373366
38373367
38373368
38373369
38373370
38373371
38373372
38373373
38373374
38373375
38373376
38373377
38373378
38373379
38373380
38373382
38373384
38373679
38373684
38373685
38373702
38373704
38373719
38375175
38375369
38375370
38375371
38375372
38375373
38375374
38375375
38375376
38375377
38375378
38375379
38375380
38375381
38375382
38375383
38375385
38375386
38376239
38376280
38376294
38378396
38384208
38384209
38384210
38384211
38385519
38385610
38385611
38385613
38385662
38385663
38385665
38385666
38385667
38385668
38385669
38390242
38390243
38390244
38390248
38390249
38390801
38391977
38392264
38401141
38404067
38404405
38404406
38404407
38406582
38406585
38406587
38406827
38406877
38406892
38406895
38406896
38406906
38406907
38406961
38406965
38407047
38407050
38407056
38407157
38407177
38407181
38407269
38407276
38408707
38408735
38412115
38412884
38414559
38415113
38415115
38415116
38415117
38415118
38415141
38415142
38415143
38415144
38415150
38415589
38415638
38419931
38419932
38426242
38426243
38426244
38426245
38426246
38426247
38426248
38426249
38427304
38427305
38427306
38427307
38427308
38427724
38429357
38429358
38429359
38429360
38429361
38429362
38429363
38429364
38429365
38429367
38429368
38429369
38429370
38429371
38429372
38429373
38429374
38429375
38429376
38429377
38429378
38436383
38436521
38436523
38436524
38436525
38436527
38436528
38436530
38436531
38436532
38436533
38436534
38436535
38436536
38436537
38445012
38445373
38445693
38445694
38445696
38445697
38445699
38445700
38446150
38449882
38449883
38449914
38450362
38450363
38450364
38450365
38450366
38450367
38450368
38450370
38450371
38450372
38450373
38450374
38450375
38450376
38450632
38450634
38450635
38450640
38450641
38451117
38451118
38451119
38451120
38451121
38451122
38451123
38451124
38451125
38456352
38456364
38456371
38456375
38456376
38456377
38456379
38462377
38467626
38467627
38467632
38468873
38471072
38471073
38475936
38477347
38478909
38478910
38485024
38485025
38485026
38485027
38485028
38485029
38485030
38485031
38485032
38485065
38485067
38485077
38485078
38485079
38485080
38485081
38485082
38485083
38485084
38485085
38485086
38485087
38485088
38485089
38488959
38491009
38491707
38494167
38494177
38494198
38495617
38495618
38495619
38495631
38495639
38495654
38495880
38496206
38496209
38496736
38497931
38497940
38497960
38497994
38498006
38498009
38498015
38498025
38498036
38501465
38504038
38504110
38504112
38504113
38504114
38504115
38504119
38504141
38504142
38504143
38504145
38504163
38504498
38504500
38504645
38504646
38504788
38504793
38504808
38504812
38504866
38505692
38506799
38507617
38507686
38507925
38507942
38508057
38508072
38513475
38513477
38513488
38513491
38514072
38514073
38514074
38514075
38514076
38514461
38514462
38514464
38517627
38519456
38519698
38519699
38521586
38521587
38521588
38521589
38521590
38521592
38521593
38521594
38521620
38522123
38522159
38522160
38522161
38522162
38522163
38522562
38522563
38522564
38522565
38522566
38522567
38522573
38522575
38522576
38522587
38522590
38522592
38524660
38525771
38527068
38527069
38527070
38527071
38527323
38527341
38528061
38528062
38529662
38531175
38531178
38531179
38531184
38531185
38531187
38531188
38531211
38531238
38531239
38531240
38531706
38532422
38533090
38533092
38533457
38533458
38537458
38537459
38537460
38537467
38537468
38537469
38537788
38537792
38537793
38537794
38537795
38537796
38537797
38537798
38537799
38537800
38537801
38537802
38537803
38537804
38537805
38537826
38537827
38537828
38537829
38537830
38541159
38541272
38541273
38541274
38541276
38542392
38542393
38543155
38544333
38544962
38544963
38544964
38545081
38545082
38545083
38545084
38545085
38545111
38547659
38547660
38547661
38547662
38547663
38551752
38551753
38551754
38551755
38551756
38551757
38551758
38551759
38559057
38559222
38559223
38559224
38559231
38559232
38559233
38559234
38559235
38559277
38559278
38559288
38559289
38559290
38559291
38559293
38559296
38559298
38559300
38559333
38559334
38559364
38559366
38559367
38559372
38559377
38559378
38559379
38567286
38571448
38571449
38571450
38571451
38571452
38571453
38571454
38571455
38571456
38571457
38571458
38571459
38571460
38572115
38577116
38577118
38577119
38579103
38581781
38581846
38581868
38581899
38581900
38581901
38581903
38581904
38581905
38582031
38582241
38586775
38589046
38589845
38590706
38593483
38593484
38593486
38593487
38594173
38603106
38603108
38603925
38603931
38603947
38603949
38603950
38603951
38603955
38603956
38603973
38604017
38604052
38604178
38604253
38604254
38604255
38604641
38608576
38609850
38609851
38609852
38609891
38609989
38614115
38614116
38614117
38614118
38614119
38614120
38614121
38614122
38614124
38614125
38614147
38614827
38616599
38621794
38621796
38621822
38625111
38625144
38625145
38625167
38625521
38625559
38625607
38625967
38626841
38626842
38626843
38626845
38626846
38631842
38631874
38631881
38631882
38631883
38631884
38631897
38631911
38632059
38642430
38642436
38644206
38644207
38644216
38644746
38644805
38646122
38646261
38646316
38646317
38648361
38648362
38648363
38648364
38657191
38658139
38658140
38658254
38658255
38664809
38664814
38666439
38668198
38668199
38668200
38668205
38668206
38669411
38672345
38673924
38676262
38676278
38677029
38677601
38679409
38679437
38679438
38679442
38679443
38679444
38679445
38679446
38679447
38679448
38679452
38679453
38679454
38679455
38679456
38679457
38679459
38680567
38684216
38684217
38688162
38688163
38688233
38688234
38688707
38689443
38696992
38696995
38697018
38697034
38697035
38697762
38697770
38697772
38699409
38699410
38699412
38699413
38699415
38699416
38699567
38699591
38699626
38699921
38699922
38699924
38699926
38699927
38699929
38699931
38699933
38699935
38699937
38700378
38700704
38701643
38701645
38701647
38701648
38701649
38702879
38705478
38709341
38709342
38709393
38709395
38709396
38709397
38709398
38715638
38715643
38715645
38715646
38715647
38715681
38715682
38715692
38715704
38715706
38715773
38715831
38715840
38715954
38717731
38722191
38724720
38725564
38725568
38725572
38725600
38725652
38726568
38732642
38732645
38732648
38732651
38732654
38733451
38733452
38733453
38733504
38736656
38736832
38738982
38748868
38749536
38749543
38749648
38749651
38751511
38751514
38751516
38751517
38751519
38751520
38751521
38751522
38751523
38751524
38751535
38751536
38752742
38756377
38756421
38756954
38765452
38769826
38769853
38769855
38771821
38771830
38771831
38771878
38774475
38780346
38780358
38791139
38791141
38791143
38791144
38791147
38791283
38791285
38794176
38795337
38797964
38797965
38797966
38798032
38798056
38798059
38798060
38798080
38798419
38802320
38802321
38803748
38803749
38803750
38803752
38803753
38804014
38804853
38804864
38804866
38804868
38804869
38804870
38804873
38804879
38804880
38804914
38804915
38804924
38804943
38804945
38805548
38805589
38805590
38806090
38806217
38806218
38806241
38806242
38806818
38806976
38810797
38810798
38810799
38819986
38819995
38819996
38836644
38836646
38836806
38838470
38845627
38845628
38845630
38846509
38846510
38846511
38846512
38846513
38846514
38846515
38846516
38850246
38850247
38850251
38850253
38850255
38850256
38850258
38850259
38852276
38852277
38852278
38852279
38857459
38857466
38860552
38860553
38860554
38860555
38860556
38860557
38860558
38860559
38860560
38860561
38860562
38860563
38860564
38860565
38860566
38860567
38860568
38860569
38860570
38860571
38860572
38860950
38860951
38860952
38860953
38860954
38862078
38862087
38865567
38865568
38865570
38865571
38865572
38865573
38865574
38865575
38865576
38865577
38865578
38865589
38865590
38867046
38867090
38867098
38867108
38867122
38867201
38867227
38867229
38867262
38867269
38867271
38867272
38867346
38867348
38867527
38867816
38867818
38868376
38868381
38868383
38868389
38868392
38868408
38868411
38868414
38868415
38868417
38868659
38868721
38868722
38868723
38868725
38868726
38868727
38868728
38868729
38868730
38868731
38868732
38868733
38868735
38868736
38868737
38869405
38869549
38869550
38869551
38869552
38869553
38869554
38869555
38869556
38869558
38869559
38869560
38870507
38870508
38870509
38870510
38870511
38870512
38870513
38870514
38870515
38870517
38870518
38870519
38870520
38870521
38870522
38876392
38878140
38878141
38878142
38878143
38878144
38878145
38878146
38878147
38878148
38878149
38878150
38878151
38878152
38880330
38881305
38881307
38881309
38881311
38881312
38881314
38881316
38881318
38881320
38881322
38881324
38881326
38881328
38881330
38881332
38881335
38881337
38881340
38881342
38881681
38881682
38881683
38881684
38881685
38881686
38881687
38881688
38881689
38881690
38881691
38881692
38881693
38881694
38881695
38881696
38881697
38881723
38881725
38881726
38881727
38881728
38881734
38881738
38881740
38881744
38881745
38881746
38881747
38881748
38885359
38887240
38887241
38888167
38891229
38891230
38891231
38891232
38891255
38891730
38891732
38893212
38893213
38893741
38893742
38894142
38894145
38894558
38894562
38894566
38894570
38894574
38894578
38894584
38894592
38894600
38894604
38894673
38894674
38896880
38897669
38897671
38897675
38897678
38897681
38897683
38897685
38897687
38897688
38897690
38897694
38897696
38897697
38897699
38897701
38897702
38897703
38897705
38897706
38897707
38897709
38897711
38897725
38897736
38897737
38897740
38897746
38897749
38897786
38897788
38897789
38897791
38897793
38897798
38897799
38897800
38897801
38897802
38898104
38898107
38901382
38901398
38903016
38906946
38908441
38911971
38911975
38911976
38911977
38911978
38911979
38911980
38913543
38914460
38914461
38914462
38914463
38914464
38914465
38914466
38914467
38917467
38917468
38927573
38929205
38929220
38930589
38930598
38934503
38937171
38943161
38943162
38947262
38947268
38947767
38947768
38947769
38948569
38951150
38951182
38953712
38954992
38961980
38961981
38961994
38971178
38971897
38971909
38971913
38979915
38979918
38981022
38981033
38984944
38986261
38986461
38989483
38992367
38996421
38996422
38999153
39000503
39008159
39012095
39012096
39012102
39012103
39015273
39015660
39016463
39016464
39016465
39016466
39016515
39016789
39016790
39016899
39016900
39016901
39016902
39016903
39016904
39016905
39016906
39018078
39018092
39018093
39018094
39018095
39018321
39018520
39021787
39021788
39021789
39021790
39021791
39021792
39021793
39021794
39021802
39021803
39021804
39021805
39021806
39021807
39021808
39021809
39021810
39021811
39021814
39021815
39021816
39021817
39021818
39021819
39022298
39022320
39024537
39024539
39024540
39024541
39024542
39024543
39024544
39024545
39024546
39024552
39024563
39025699
39025700
39025905
39025907
39025909
39025912
39025914
39025916
39025918
39025920
39025921
39025922
39025924
39025926
39025927
39025929
39025935
39025936
39025961
39025964
39025966
39026005
39026026
39026028
39026030
39026032
39026034
39026036
39026038
39026042
39026044
39026046
39026048
39026050
39026051
39026053
39026055
39026057
39035138
39035139
39035147
39039215
39039216
39039217
39039218
39039219
39039235
39040051
39041900
39041901
39041902
39041903
39041904
39041905
39041906
39041907
39041908
39041909
39041910
39048713
39048716
39048717
39048719
39048720
39048742
39050226
39050829
39050830
39057264
39063018
39064707
39064731
39064733
39064735
39064797
39064972
39069848
39069850
39069855
39069857
39069861
39069871
39069873
39069874
39070817
39070818
39070819
39070820
39070821
39070822
39070823
39072440
39072441
39072442
39072443
39072464
39072465
39072468
39072471
39074553
39074980
39074981
39074982
39078572
39079294
39081718
39081720
39082474
39082559
39083783
39083813
39084020
39084853
39084854
39084855
39084856
39084857
39084858
39084859
39084860
39084861
39084862
39084863
39084866
39084867
39084869
39084870
39086579
39086594
39086595
39086605
39086606
39086613
39086626
39086629
39088685
39088686
39088687
39088688
39088689
39089159
39089164
39089179
39089180
39089181
39095266
39095316
39095413
39095428
39098363
39098441
39098444
39098446
39098471
39098474
39098475
39098476
39098477
39098479
39098482
39098483
39098499
39098504
39098510
39098512
39098514
39098552
39098558
39098571
39098586
39100391
39100396
39100399
39100401
39100408
39104250
39104349
39106154
39113169
39113170
39113171
39113174
39113176
39113178
39113181
39113183
39113187
39113188
39114883
39116129
39116132
39116167
39116168
39116169
39116172
39116175
39116178
39116181
39117764
39120146
39120912
39121587
39121594
39123718
39123719
39123720
39123721
39123722
39123723
39123726
39124901
39125449
39127651
39127654
39127657
39127658
39127666
39127667
39127668
39127669
39127670
39127671
39127672
39127673
39127674
39127675
39127676
39127677
39127678
39127679
39127680
39127681
39127682
39127684
39127685
39127691
39127694
39127695
39127696
39127697
39127698
39127699
39127700
39127701
39127702
39127703
39127704
39127705
39127706
39141695
39141696
39141697
39144729
39144744
39144745
39144747
39144807
39145325
39145326
39145327
39145328
39145346
39145347
39145348
39145352
39145446
39145447
39147398
39152131
39152247
39152251
39152367
39152852
39153031
39154999
39155167
39155168
39155169
39155208
39155278
39155313
39158012
39158565
39158729
39159005
39159529
39159989
39161271
39164931
39164932
39164933
39164934
39164935
39164936
39164937
39164938
39164939
39164942
39164943
39164944
39164945
39164946
39164969
39164970
39164971
39164972
39164973
39166447
39166448
39173201
39174582
39177435
39178384
39178590
39184207
39184258
39184259
39184948
39184953
39187530
39187532
39187534
39187536
39187836
39187882
39187883
39189342
39190171
39190199
39196165
39196166
39196167
39196168
39196169
39196170
39196171
39196172
39196173
39196236
39196250
39196360
39196365
39196366
39196374
39196375
39196386
39196457
39196458
39196459
39196489
39197792
39197793
39197794
39199567
39201642
39201644
39201648
39202669
39202730
39202731
39202815
39202913
39205792
39205840
39205841
39205842
39205843
39205863
39205864
39205865
39205866
39205867
39205868
39205869
39206919
39206920
39206921
39206922
39206924
39206934
39206935
39206936
39206937
39206939
39207398
39207400
39207401
39207402
39207496
39207522
39210249
39213968
39214054
39214055
39214068
39214070
39214071
39214118
39214133
39214134
39214135
39214145
39214165
39214209
39218698
39222229
39222230
39222231
39222232
39228071
39231260
39232359
39232820
39232827
39234061
39234064
39234065
39234067
39234726
39234753
39234754
39234755
39234756
39234757
39234758
39234759
39234760
39234761
39234806
39234836
39240071
39240086
39240100
39240121
39240124
39240126
39240128
39240129
39240136
39240137
39240140
39240141
39240244
39240282
39240283
39240284
39240286
39240287
39240294
39240315
39240316
39241306
39241320
39241846
39243138
39243140
39243142
39243145
39243150
39243152
39243155
39243159
39243160
39243162
39243163
39244829
39244833
39244842
39251352
39253992
39253993
39259802
39260426
39261379
39262614
39264710
39264713
39264715
39264716
39264856
39267961
39268096
39271529
39271848
39272372
39274675
39274676
39274680
39274681
39274682
39274683
39274684
39274707
39274708
39274709
39274730
39274741
39274742
39274754
39274755
39274761
39276469
39277063
39278879
39279167
39279349
39279355
39281821
39281825
39281827
39282064
39282248
39283536
39285109
39285395
39289487
39289518
39293194
39293222
39293745
39294242
39297417
39297459
39301514
39301515
39301516
39301517
39301518
39301519
39301520
39301521
39301522
39301523
39301614
39305684
39305970
39307214
39308775
39311254
39311255
39311256
39311257
39311258
39311260
39311262
39311263
39311264
39311266
39311267
39311268
39311269
39311270
39311273
39311274
39311275
39311276
39311277
39311278
39311279
39311280
39311281
39311282
39311283
39311284
39311285
39311286
39311287
39311288
39311289
39311290
39311291
39311292
39311293
39311295
39311296
39311297
39311298
39315747
39316391
39316393
39316912
39319870
39323676
39323677
39323718
39323762
39327146
39331201
39331208
39331215
39331218
39331482
39331483
39331484
39331659
39331660
39331661
39331662
39331663
39331664
39331665
39331666
39331667
39331668
39331669
39331670
39331671
39331672
39331819
39331820
39331836
39331837
39331838
39331839
39331840
39331841
39331842
39331843
39331844
39331845
39332142
39333397
39333440
39333444
39333449
39334603
39334605
39334612
39336027
39336044
39336964
39336965
39336966
39336967
39336968
39336969
39336970
39336971
39337752
39338953
39338964
39339155
39339649
39340513
39344100
39344101
39344102
39344104
39344105
39344106
39344743
39346623
39347921
39347922
39347923
39351356
39351357
39355226
39355227
39355228
39355230
39355231
39355232
39355233
39355235
39355242
39355252
39355253
39361981
39362020
39364458
39364460
39367492
39367493
39367494
39367496
39367498
39367499
39367500
39369319
39370083
39371687
39371688
39371772
39371773
39371774
39371787
39371788
39371805
39371807
39371815
39371817
39371878
39375919
39377112
39377113
39377275
39377923
39377933
39377940
39377959
39378093
39378094
39378095
39378434
39378436
39378437
39382117
39382634
39383010
39383129
39383253
39383493
39383494
39383495
39383708
39383715
39386193
39386762
39386838
39386839
39387001
39389737
39391984
39392131
39392360
39392605
39396724
39396938
39398587
39401634
39404504
39404667
39404671
39404678
39405460
39405496
39405711
39405721
39405842
39405986
39406086
39406266
39406747
39407307
39412511
39414147
39414155
39414162
39414168
39414240
39414242
39414244
39414556
39416436
39416437
39416438
39416439
39416441
39416615
39417490
39418125
39422053
39423769
39425048
39425157
39425350
39429017
39429019
39431649
39433068
39433392
39433393
39433395
39433784
39434759
39434760
39436464
39436465
39437784
39438773
39442346
39443975
39443976
39443977
39443978
39443979
39443980
39443983
39443984
39443985
39443986
39443987
39443988
39443989
39443990
39443991
39443992
39443993
39443994
39443995
39443996
39443997
39444041
39444200
39444211
39446517
39446518
39446536
39446538
39446544
39446818
39446820
39449136
39451141
39454133
39457175
39457256
39457261
39457263
39458320
39458322
39458325
39465053
39465056
39473449
39473463
39473464
39473465
39473466
39473467
39473468
39473469
39474755
39477958
39477959
39477960
39477961
39477962
39477967
39477968
39477969
39477970
39477971
39478144
39478145
39478146
39479756
39479757
39479758
39479759
39479760
39479761
39479762
39479763
39479764
39479765
39479767
39479769
39479771
39479772
39479773
39479774
39479775
39479777
39479779
39479783
39479786
39479788
39479791
39479793
39479794
39479795
39479796
39479797
39479798
39484616
39484618
39484620
39484622
39484624
39484625
39484627
39484629
39484632
39484634
39484637
39484638
39484640
39484642
39484644
39484647
39486971
39486972
39486973
39486985
39486986
39487024
39487060
39487062
39499293
39500568
39500583
39500584
39500593
39500629
39500635
39500636
39500643
39500644
39500650
39500655
39500660
39500663
39500664
39504432
39509155
39509187
39520293
39520316
39520325
39524154
39525538
39525957
39527999
39531663
39531664
39531665
39531666
39531667
39531668
39531669
39531670
39531671
39531672
39531673
39531674
39531675
39531676
39531677
39531678
39531679
39531680
39533810
39535579
39541862
39544389
39544986
39545899
39545900
39545901
39545902
39545903
39545904
39548315
39555148
39555149
39555150
39555152
39555154
39555160
39555161
39555169
39555821
39555822
39555823
39555824
39555825
39555826
39555827
39555829
39555830
39555831
39555832
39555833
39555834
39555858
39555860
39555861
39555862
39555863
39555864
39555865
39555866
39555870
39555875
39555876
39555877
39555878
39556120
39556266
39560649
39566873
39566880
39568740
39569252
39576118
39576308
39577460
39577462
39577463
39577464
39577465
39577466
39577467
39577468
39577469
39577470
39577471
39577477
39577478
39577479
39577919
39577968
39578206
39578217
39583283
39583284
39583285
39583290
39583291
39583302
39583303
39583306
39583308
39583309
39583310
39583312
39583313
39583315
39583316
39583332
39583333
39583334
39583335
39583336
39583501
39583518
39583563
39584616
39584638
39584642
39584644
39584648
39584650
39584651
39588102
39588103
39588104
39588105
39588106
39588107
39588108
39588109
39588110
39588111
39588112
39588113
39588114
39590038
39591152
39596233
39604112
39604113
39604114
39604116
39604117
39604118
39605294
39605297
39605300
39605302
39605304
39605307
39605309
39605310
39605313
39605314
39605315
39605317
39605320
39605322
39605325
39605494
39607188
39607222
39607226
39607376
39610101
39612053
39612067
39612825
39612827
39612830
39612833
39612836
39612839
39612842
39612845
39612848
39612850
39612851
39612853
39612854
39612860
39612864
39614959
39619595
39619596
39619598
39619599
39619601
39619602
39619604
39619609
39619611
39619616
39619618
39619619
39619620
39619621
39619622
39619623
39619624
39619625
39619626
39619627
39619628
39619629
39619630
39619631
39619632
39619633
39619634
39619635
39619640
39619641
39619643
39619644
39621269
39621270
39621271
39621272
39621374
39621375
39621376
39621382
39621383
39621384
39622554
39624142
39624145
39624147
39624148
39624149
39624150
39624152
39624153
39624154
39624155
39624157
39624158
39624161
39624162
39624163
39624164
39624165
39624166
39624167
39624168
39624169
39624195
39625050
39625051
39625052
39625053
39625054
39625055
39625056
39625057
39625058
39625059
39625060
39625061
39625062
39625063
39625064
39625065
39625066
39625067
39626223
39626243
39626540
39626541
39626542
39626543
39626544
39626867
39626868
39626869
39626870
39626871
39626918
39627401
39628891
39629354
39629355
39629356
39629357
39629360
39629361
39632790
39632791
39632792
39632793
39632794
39632795
39636281
39636282
39636283
39636284
39636285
39636484
39636975
39636982
39636984
39636992
39637637
39637715
39637792
39637793
39637794
39637795
39637796
39637797
39637798
39637799
39637800
39637801
39637802
39637803
39637805
39637806
39637807
39637808
39637810
39637811
39637812
39637813
39637814
39637815
39637816
39641259
39641260
39641262
39641263
39641264
39641265
39641266
39641267
39641268
39641269
39641270
39641271
39641272
39641273
39641274
39641275
39641276
39641277
39641278
39641279
39641280
39641281
39641282
39641283
39641284
39641285
39641286
39641287
39641288
39641289
39641290
39641291
39641292
39641293
39641294
39641295
39641296
39641297
39641298
39641299
39641300
39641301
39641302
39641303
39641304
39641305
39641306
39641307
39643539
39647538
39649823
39651017
39651032
39652935
39652984
39653094
39653097
39653098
39653099
39653100
39653101
39653102
39653103
39653104
39653105
39653106
39653107
39663740
39663971
39665370
39666553
39666585
39666586
39666604
39674914
39682862
39682863
39682865
39682867
39682868
39682870
39682871
39682872
39682873
39682875
39682877
39682878
39682879
39682880
39682881
39682883
39682885
39682887
39682888
39682889
39682892
39682895
39682896
39683861
39683866
39687753
39687754
39687755
39687756
39688560
39693308
39693310
39693317
39693318
39693319
39693320
39693322
39693323
39693798
39693799
39693800
39693923
39693924
39693925
39693952
39694023
39695278
39695364
39695368
39695380
39695584
39695588
39695589
39695599
39695600
39695601
39695872
39695888
39695894
39695906
39695964
39695989
39695992
39695994
39695996
39696003
39696007
39696017
39696069
39696363
39696371
39696376
39696393
39696453
39696465
39696526
39696528
39696531
39697037
39701217
39701219
39701222
39701225
39701226
39702107
39702118
39702121
39702139
39702862
39702950
39704576
39704577
39704641
39705657
39707834
39715523
39715951
39715953
39715957
39715958
39719454
39719455
39719457
39719458
39720980
39720981
39725752
39733884
39735088
39736875
39736880
39736885
39736891
39736892
39736894
39738804
39743611
39747421
39748343
39748623
39748667
39751378
39755112
39758363
39758365
39758367
39758371
39758373
39758375
39758377
39758379
39758381
39758387
39758389
39758390
39758391
39758392
39758394
39758395
39758397
39758399
39758400
39758402
39758404
39758407
39760680
39761474
39761475
39761476
39761477
39761483
39761890
39763405
39766469
39767248
39767249
39767265
39767266
39767800
39768789
39768882
39769318
39769327
39769346
39769347
39769348
39769354
39769365
39769398
39769417
39769642
39769643
39769677
39769697
39769855
39769864
39785161
39785230
39785494
39785495
39785496
39785497
39785526
39785544
39785552
39785606
39785824
39785825
39785826
39785828
39785876
39786194
39786224
39788125
39789700
39789701
39789703
39789704
39789713
39789714
39789750
39789751
39789752
39789753
39789754
39789756
39789757
39789758
39789759
39789760
39789761
39789762
39789763
39789764
39793871
39793872
39793873
39793874
39793891
39793893
39793899
39799924
39799925
39799937
39799939
39800002
39800006
39800039
39805247
39809965
39811988
39813044
39813798
39813800
39813804
39813806
39813808
39813809
39813814
39813816
39813819
39814004
39816789
39820193
39820194
39820195
39820304
39821695
39823070
39823071
39823073
39823074
39823075
39823076
39823077
39823078
39823079
39823080
39823081
39823082
39823083
39823084
39823119
39823124
39823127
39823128
39823129
39823130
39823203
39823208
39823210
39823219
39823317
39823321
39823993
39824009
39824010
39824011
39824021
39824022
39827922
39829776
39829818
39836147
39836416
39836646
39836647
39836648
39836649
39836650
39836651
39840114
39840155
39840158
39840325
39846354
39846355
39848072
39848074
39848076
39848077
39848078
39848079
39848535
39848536
39848537
39848538
39848539
39848540
39848541
39848542
39848543
39848544
39858247
39859517
39859524
39861006
39868587
39868588
39868589
39868590
39868591
39871495
39872345
39881372
39882296
39882409
39884396
39887957
39889801
39890463
39890464
39890466
39890468
39895472
39895473
39895475
39895478
39895482
39898012
39898013
39898016
39898018
39898020
39898021
39898023
39898024
39898025
39898026
39898027
39898029
39898030
39898032
39898033
39898034
39898035
39898036
39898038
39898039
39898041
39898042
39898525
39898526
39898527
39898528
39898529
39898530
39898531
39898532
39898533
39898534
39898535
39898536
39898537
39898538
39898539
39898540
39898541
39898542
39898543
39898544
39898545
39898546
39898547
39898548
39898550
39898551
39898552
39898553
39898554
39898555
39898556
39898557
39898558
39900531
39900540
39900552
39900554
39900556
39900558
39900562
39900564
39900566
39900568
39900570
39900572
39900575
39900576
39900578
39900582
39900584
39901977
39901978
39901980
39902076
39902126
39904111
39906867
39907685
39913245
39913256
39913655
39914109
39915261
39924198
39925330
39925331
39925332
39925333
39925334
39925335
39925336
39925337
39925339
39925340
39925341
39925342
39925343
39925344
39925345
39925346
39925347
39925348
39925349
39925350
39925351
39925352
39925353
39925354
39925355
39925356
39925358
39925361
39925362
39925363
39925364
39925366
39925399
39925421
39926448
39926449
39930276
39930493
39934104
39934109
39934387
39937378
39937385
39937386
39937388
39937389
39937390
39937391
39937392
39937507
39937508
39937510
39937511
39937513
39937515
39937519
39937522
39937532
39937590
39937785
39939576
39939577
39945340
39951005
39955371
39956921
39956925
39956930
39957549
39959422
39959423
39959424
39960071
39960072
39960073
39960079
39961829
39961831
39961832
39961833
39961950
39961989
39961990
39961991
39961992
39961993
39961994
39961996
39961997
39963407
39970570
39970571
39970572
39970573
39970575
39970576
39970577
39970579
39970580
39970584
39970585
39970586
39970605
39970610
39970614
39970617
39970620
39970622
39971544
39971545
39971546
39971547
39971548
39971550
39971551
39971552
39971553
39971579
39973349
39973358
39973359
39973360
39973361
39973362
39973363
39973364
39973365
39974525
39975867
39981315
39982648
39985044
39985056
39985057
39985058
39985059
39985091
39985092
39985093
39985094
39985104
39985105
39985106
39985107
39986640
39989258
39989259
39989260
39989261
39989262
39989263
39989264
39989265
39989266
39989267
39989268
39989269
39989270
39989271
39989878
40001186
40001187
40001393
40001433
40001434
40001506
40001507
40001509
40001518
40002338
40002339
40002340
40002341
40002342
40002343
40002344
40002345
40002346
40002347
40002353
40003472
40004999
40005000
40005018
40005019
40006173
40006222
40006524
40006709
40006878
40006880
40006882
40006883
40006885
40006886
40006892
40006894
40006899
40006901
40006904
40006906
40006909
40006911
40006913
40006915
40006916
40006918
40006921
40006925
40006926
40006927
40006930
40006994
40007326
40007963
40008987
40008988
40008989
40008991
40013230
40018049
40021457
40021733
40022099
40022100
40022101
40022102
40022103
40022104
40022105
40022106
40022107
40022108
40022147
40022148
40022351
40023217
40023481
40023549
40024004
40024269
40024428
40027145
40027146
40027147
40027632
40027634
40027635
40027638
40038027
40038032
40038160
40038311
40038312
40038313
40038314
40038315
40038399
40038402
40038525
40038542
40038571
40038585
40038719
40038721
40038752
40038758
40038823
40038825
40038827
40038828
40038829
40038830
40038832
40038965
40039596
40039622
40043288
40043792
40053066
40055023
40055024
40065078
40065084
40065091
40066546
40067720
40070823
40074486
40074487
40074488
40074490
40074491
40074493
40074494
40074495
40074496
40074497
40074498
40074500
40074501
40074502
40074503
40074504
40074505
40074507
40074508
40074509
40074510
40074511
40074512
40074513
40074515
40074516
40074517
40074518
40074842
40074847
40076894
40078033
40080726
40080732
40080882
40080903
40080905
40081200
40082132
40087335
40087336
40087398
40087422
40088087
40089775
40090258
40091373
40096605
40096606
40096608
40097094
40097112
40097116
40097117
40097118
40097119
40097124
40097141
40097146
40097148
40097166
40097167
40098096
40098105
40098106
40098113
40098166
40098199
40098211
40099562
40099563
40101560
40101561
40101562
40101563
40101564
40101565
40101566
40101567
40105632
40106035
40106043
40106044
40106045
40106046
40106047
40106048
40116079
40116084
40116085
40116090
40117318
40117319
40117322
40117410
40117411
40117412
40117413
40117416
40118125
40118126
40118386
40118387
40118388
40118389
40118390
40118391
40118392
40118393
40118394
40118395
40118396
40118397
40118398
40118399
40118400
40118401
40118411
40118412
40118413
40118817
40119685
40119687
40119688
40119691
40119692
40119694
40119695
40119698
40119699
40119700
40119701
40119702
40119703
40119704
40119759
40119760
40119761
40119762
40119763
40119764
40119765
40119819
40119829
40121144
40121156
40121157
40121158
40122018
40122053
40122697
40122698
40122699
40122700
40122701
40122702
40122703
40122704
40122705
40122706
40122707
40122708
40122709
40122710
40122712
40122713
40122714
40122715
40122716
40122717
40122718
40122719
40122720
40122721
40122722
40124161
40126091
40129501
40134171
40140313
40140341
40140345
40140346
40140350
40140361
40140374
40141568
40142776
40142786
40142871
40142872
40142873
40142874
40142875
40142876
40142877
40142878
40142879
40142881
40142914
40142916
40142918
40142919
40142921
40142923
40142925
40143611
40144618
40144624
40144848
40150992
40153574
40153727
40154260
40154357
40154388
40160085
40160089
40160120
40162577
40162594
40163168
40163474
40163476
40163478
40163479
40163543
40163723
40166807
40166809
40168888
40168890
40169343
40169344
40169360
40169374
40169375
40169376
40169521
40169522
40169523
40169542
40169543
40169577
40169579
40169581
40169582
40170435
40170445
40170548
40170798
40170806
40170828
40170837
40170878
40172334
40172873
40175402
40177340
40177342
40177344
40177347
40177350
40177353
40177356
40177359
40177362
40177364
40177367
40177369
40177371
40177373
40177376
40177377
40177379
40177381
40177383
40177385
40177387
40177388
40177390
40177394
40177395
40177397
40177399
40177400
40177403
40177405
40177406
40177407
40177408
40177409
40177410
40177411
40177412
40177413
40177414
40177415
40177416
40177417
40177418
40178506
40180610
40182172
40182173
40182174
40182176
40182177
40182194
40182195
40182196
40182197
40182198
40182199
40182200
40182201
40182202
40182220
40186962
40188334
40188699
40188700
40188701
40188703
40188705
40188722
40188743
40189330
40189331
40189332
40189333
40189334
40189335
40189337
40189338
40189340
40189341
40189342
40189343
40189344
40189345
40189346
40189347
40189348
40189349
40189350
40189351
40189352
40189455
40189456
40189457
40189458
40189460
40189462
40189463
40189464
40189465
40189466
40189467
40189468
40189469
40189470
40190988
40193550
40193558
40193566
40193948
40193949
40193950
40193952
40194451
40198202
40198205
40198206
40198208
40198210
40198213
40198216
40198217
40198219
40198220
40198226
40200853
40204644
40205925
40207175
40207176
40207177
40207178
40207179
40207180
40207181
40207182
40207183
40207186
40207187
40207188
40207189
40207190
40207191
40207192
40207193
40207194
40207195
40207196
40207197
40207198
40207199
40207200
40207201
40207202
40207203
40207354
40207409
40207685
40214967
40214968
40214969
40214972
40214973
40214975
40214977
40214979
40214981
40214982
40214984
40214985
40214987
40214989
40214992
40214994
40214996
40217111
40217133
40217135
40217136
40217156
40217157
40217158
40217159
40217162
40217437
40217441
40219648
40219649
40219650
40221304
40222593
40223478
40225205
40225206
40225207
40227541
40227542
40227543
40227544
40227545
40227546
40227547
40227548
40237475
40239249
40242711
40245900
40245901
40245902
40245903
40245904
40245905
40250227
40250229
40250234
40250236
40250238
40250240
40250243
40250255
40250256
40250257
40250258
40250259
40250260
40250410
40251154
40251155
40251156
40251261
40251263
40251264
40251315
40251484
40251501
40251503
40251505
40251506
40251508
40251564
40251567
40251568
40251577
40251617
40251633
40251635
40251667
40251668
40251780
40251816
40251980
40253879
40255990
40256261
40256262
40256305
40258266
40261392
40261733
40264842
40264844
40264847
40264849
40276320
40276321
40276322
40276323
40276324
40276325
40276326
40276327
40276328
40276329
40276330
40276331
40276332
40276333
40276334
40276335
40276336
40276337
40276338
40276339
40276340
40276347
40276348
40276353
40276396
40276403
40276404
40276426
40277480
40277483
40279139
40279168
40279176
40279195
40284440
40284741
40284742
40286677
40292381
40295785
40295786
40295787
40295788
40295789
40295790
40295791
40295792
40295793
40295794
40295795
40295796
40296394
40297326
40297593
40297649
40304499
40304867
40304940
40306739
40308579
40308581
40308582
40311227
40311228
40311229
40311230
40311231
40311232
40311233
40311234
40311235
40311236
40311237
40311238
40311239
40311240
40312494
40312495
40316987
40319110
40319111
40319112
40319113
40319114
40319117
40319119
40319120
40319127
40319128
40319129
40319130
40319132
40319133
40319135
40319142
40319143
40319144
40319145
40322183
40323065
40325190
40326265
40331604
40331605
40331606
40331657
40331747
40332286
40332287
40341595
40341596
40341845
40341947
40341956
40341964
40341965
40341967
40341968
40341970
40341972
40341973
40341976
40341977
40341979
40341980
40341981
40341982
40341983
40341986
40341988
40341990
40341991
40341993
40341995
40341996
40342512
40342513
40342514
40342515
40345326
40353551
40356966
40356969
40356970
40356971
40356972
40356974
40356976
40356978
40356982
40356984
40356987
40356988
40356989
40356990
40356991
40356992
40356993
40356994
40356995
40356996
40356997
40356998
40356999
40357000
40357003
40357004
40358157
40358160
40360247
40360249
40360254
40360257
40360286
40360287
40360288
40360317
40360318
40360323
40360340
40364312
40364313
40364376
40364549
40364564
40364565
40364566
40364567
40364594
40364601
40364618
40364726
40367622
40367623
40367625
40367626
40367628
40367629
40367630
40367631
40367633
40367634
40367635
40367636
40367637
40367638
40367640
40367641
40367643
40367644
40367646
40367648
40367649
40367650
40367653
40367658
40367659
40367661
40367663
40367664
40367705
40368325
40368326
40368327
40369108
40369110
40370359
40373486
40373825
40373826
40374119
40375630
40376014
40376015
40376016
40376017
40376018
40376019
40376020
40376021
40376022
40376023
40376025
40376026
40376027
40376035
40376036
40376037
40376038
40376039
40376040
40376041
40376042
40376043
40376044
40376045
40376046
40376047
40376048
40376877
40391644
40391645
40395854
40395855
40395856
40397544
40397545
40397549
40397550
40397558
40397559
40397561
40397630
40397631
40397632
40397633
40397634
40397635
40397749
40398152
40398214
40398219
40398223
40398226
40398232
40398234
40398236
40398287
40399149
40399150
40399151
40399152
40399153
40399154
40399155
40399156
40399157
40399158
40399159
40399160
40399161
40399224
40399225
40399226
40399227
40399228
40399229
40399230
40399231
40399232
40399397
40399398
40399399
40400522
40400523
40407485
40407492
40407493
40407494
40407495
40407563
40407583
40407636
40407637
40410507
40410508
40410509
40410510
40410511
40410512
40410513
40410514
40410515
40410516
40410517
40414657
40421711
40421725
40421762
40421763
40421771
40421789
40422197
40423349
40423361
40424288
40427986
40433190
40433191
40433465
40435582
40435583
40437472
40437495
40437503
40439366
40440955
40442536
40442537
40450084
40454663
40454665
40454667
40454669
40454671
40454673
40454674
40454676
40454678
40454679
40454681
40454684
40454686
40454688
40454690
40454691
40454692
40454695
40454697
40454699
40454701
40455100
40455107
40455108
40455109
40455110
40455111
40455112
40455113
40455114
40455115
40461040
40461181
40461185
40464142
40464191
40464268
40464734
40464754
40464764
40464766
40464768
40464770
40464772
40464773
40464774
40464775
40464777
40464778
40464779
40464780
40464782
40464783
40464784
40464785
40464787
40464788
40464789
40464790
40464792
40464794
40464795
40464796
40464797
40464798
40464800
40464801
40464802
40464803
40464804
40464805
40464806
40464807
40464808
40468717
40468718
40468738
40469636
40469637
40470949
40470955
40470963
40472144
40474304
40474305
40477313
40490975
40493875
40497182
40498348
40498395
40498432
40498435
40498438
40501873
40501874
40501923
40501924
40504995
40505022
40505059
40506075
40506144
40506145
40506565
40507465
40507469
40507613
40507619
40507621
40511140
40511141
40511142
40511143
40511159
40511160
40511161
40511162
40511163
40511164
40511165
40511166
40511167
40511168
40513641
40513642
40515152
40515338
40516658
40517021
40517022
40519490
40522623
40522627
40523805
40526134
40526220
40526576
40526579
40526584
40526599
40526671
40526687
40526694
40526701
40526722
40526723
40526725
40526743
40526751
40526764
40526773
40526781
40526791
40527087
40527088
40527089
40527090
40527091
40527224
40527276
40527288
40530424
40530455
40530930
40530966
40531047
40531086
40532463
40532464
40532466
40532467
40532468
40532469
40532471
40532472
40532473
40532474
40532475
40532476
40532477
40532478
40532479
40532480
40532481
40535071
40536821
40539172
40540002
40540006
40541184
40544264
40544265
40548754
40550399
40550403
40550778
40550779
40550780
40550781
40550782
40550783
40550784
40550785
40550786
40550787
40550788
40550789
40550790
40550791
40550792
40550793
40550794
40550795
40550796
40550797
40550798
40551194
40551195
40551196
40551197
40551198
40551199
40551200
40551201
40551202
40551203
40551253
40551254
40551256
40551257
40551258
40551259
40551260
40551261
40551262
40551288
40551289
40551290
40551291
40551292
40551293
40551294
40551295
40551296
40551297
40551298
40551330
40551331
40551332
40551333
40551334
40551335
40551336
40551337
40551338
40551339
40551340
40553806
40554659
40554662
40554665
40554669
40554673
40554710
40554711
40554712
40554714
40554716
40554717
40554718
40554719
40554720
40554721
40554722
40554836
40556244
40558442
40558443
40559003
40561049
40566359
40566431
40566437
40567372
40567381
40567464
40567465
40567467
40567468
40567470
40567471
40570949
40571023
40571084
40571104
40571234
40571237
40571240
40571243
40571557
40572301
40572304
40572307
40572309
40573163
40574307
40577107
40577124
40577125
40577126
40577198
40577213
40577214
40577266
40577554
40577949
40577950
40577996
40578122
40578332
40578333
40578338
40578618
40584249
40587654
40588449
40589070
40589073
40589074
40589075
40589080
40589338
40591066
40591841
40594490
40596010
40596012
40596013
40596014
40596015
40596016
40596068
40596069
40596070
40596071
40596072
40596073
40596074
40596075
40597886
40598395
40598744
40599606
40600007
40602847
40602848
40602871
40602874
40602903
40602904
40602912
40602915
40603297
40603298
40603299
40603300
40603302
40603303
40603550
40603722
40603723
40603725
40603726
40603727
40603788
40603789
40603790
40603791
40603793
40603863
40603866
40603867
40611018
40611183
40613493
40613530
40613567
40613596
40613598
40613613
40618157
40618163
40618172
40618904
40618925
40618954
40618963
40618964
40619440
40620220
40620334
40620340
40620341
40620359
40620362
40620550
40620582
40620652
40621130
40621140
40621158
40621535
40621644
40621842
40621974
40621986
40623027
40626206
40632495
40632496
40632497
40632498
40632499
40632500
40632501
40632502
40632515
40632516
40632517
40632518
40632519
40632521
40632522
40632687
40632688
40632689
40632690
40632691
40632692
40632693
40632694
40632695
40632696
40632697
40632698
40636244
40636280
40639300
40639301
40639302
40641572
40649419
40649420
40649422
40649423
40649424
40649425
40649426
40649427
40649428
40649429
40649430
40649431
40649432
40649433
40649434
40649435
40649436
40649437
40649438
40649439
40649440
40649441
40649442
40649443
40649564
40649565
40649566
40649567
40649568
40649569
40650760
40651037
40651038
40651274
40651275
40651278
40651280
40651284
40651286
40651654
40652270
40654546
40654567
40655433
40656809
40656810
40657594
40657595
40657603
40657650
40657651
40657654
40657655
40657656
40657657
40657658
40657659
40657660
40657661
40657774
40657779
40657781
40657783
40658769
40660032
40660047
40662453
40662454
40662455
40662456
40662457
40662458
40662459
40662460
40662461
40662488
40662489
40663587
40663591
40663592
40663594
40663595
40663597
40663599
40663601
40663602
40663603
40663604
40663605
40663606
40663607
40663609
40663611
40663612
40663614
40663617
40663618
40663619
40664063
40664065
40664067
40667890
40673570
40673980
40673991
40675508
40675509
40675514
40675518
40675519
40675520
40675521
40675526
40675527
40675528
40678793
40681431
40684288
40684289
40684290
40684291
40684293
40684300
40684301
40684302
40684303
40684304
40684305
40688601
40690960
40692756
40692762
40693030
40695326
40699107
40699108
40703704
40703706
40706209
40706223
40706237
40706239
40706242
40706247
40706250
40706256
40706260
40706276
40706289
40706298
40706316
40706548
40706549
40706613
40706614
40706615
40706616
40706617
40706619
40709959
40709960
40710052
40710441
40710535
40714693
40714971
40714976
40714978
40715010
40715013
40715014
40715015
40715016
40715017
40715019
40715020
40715066
40715074
40715081
40715084
40715086
40715088
40715089
40715332
40715337
40715365
40722530
40722534
40722536
40722542
40722548
40722560
40722568
40724152
40724171
40724172
40724173
40724174
40724176
40724177
40725191
40725192
40725196
40727741
40727744
40727918
40727990
40730835
40736149
40736150
40736355
40736357
40741321
40753872
40754674
40755962
40755970
40756379
40756380
40758966
40758969
40758970
40758971
40758976
40758979
40758980
40758981
40758983
40758984
40758985
40758987
40758988
40758990
40758993
40758994
40758998
40759001
40759002
40759003
40759053
40767152
40767669
40767670
40767671
40777875
40780595
40780600
40780605
40780610
40780615
40781750
40781776
40785705
40785706
40785707
40785732
40785733
40785749
40785750
40785751
40785759
40785779
40795140
40795144
40795153
40795173
40795945
40797873
40797879
40801085
40801094
40801096
40801110
40801114
40801116
40801117
40806367
40806368
40806369
40806370
40806371
40806372
40806373
40806374
40806375
40806376
40806377
40806378
40806379
40806380
40806381
40806382
40806383
40806384
40806385
40806386
40806387
40806388
40806391
40806392
40806393
40806394
40806395
40806396
40806397
40806398
40806399
40806400
40806401
40806402
40806403
40806404
40806405
40806406
40806407
40806408
40806409
40806410
40806411
40806412
40806413
40806414
40806415
40806416
40806417
40806418
40806419
40806420
40807108
40811644
40812988
40813989
40813991
40813993
40813995
40813998
40813999
40814001
40814003
40814005
40814046
40814048
40814050
40814052
40814054
40814056
40814058
40814060
40814062
40814064
40814066
40814068
40814070
40814072
40814074
40814076
40814078
40814080
40814082
40814084
40814086
40814088
40814090
40814092
40814094
40814096
40814098
40814100
40814102
40814104
40814106
40814699
40815957
40816035
40816076
40817181
40818055
40818056
40818057
40818058
40818059
40818060
40818096
40820862
40820865
40821081
40821336
40821354
40821386
40821504
40821505
40821507
40821586
40821691
40821738
40821739
40821740
40821747
40821968
40821969
40821970
40821972
40821973
40821974
40822226
40822351
40822419
40824608
40824614
40824621
40824622
40824625
40824626
40824627
40824629
40824633
40824634
40824635
40824636
40824637
40824638
40824640
40824641
40824642
40824643
40824644
40824801
40824804
40824805
40825143
40825144
40825145
40825901
40826003
40826063
40826064
40826182
40830968
40837725
40837726
40837729
40837730
40837732
40837733
40837735
40837736
40837737
40837739
40837740
40837742
40837743
40837745
40837747
40837749
40837750
40837751
40837752
40837757
40837759
40837760
40837761
40840602
40840603
40840966
40840967
40840969
40840970
40840971
40840972
40840974
40840975
40841795
40841816
40841883
40841936
40841937
40841971
40841981
40841982
40842004
40842376
40842380
40848360
40848398
40848435
40852344
40852345
40852579
40853999
40854009
40854011
40854013
40854015
40854017
40856855
40857556
40857557
40857558
40857559
40857560
40857561
40857562
40857563
40857564
40857565
40857567
40857569
40857571
40857574
40858099
40858100
40858109
40858119
40858122
40861113
40861593
40861594
40861849
40864227
40864436
40873087
40873121
40873145
40873254
40873293
40873345
40873682
40873711
40874167
40874248
40874250
40874251
40874276
40874885
40876404
40876408
40876409
40880187
40880188
40880189
40880190
40880191
40880192
40880193
40880194
40880195
40880196
40880197
40880198
40880199
40880200
40880201
40880202
40888961
40891740
40891817
40892069
40892070
40892071
40898804
40901203
40901233
40901234
40902609
40902614
40903011
40903012
40903013
40904117
40904118
40904119
40904120
40904122
40904123
40904124
40904125
40904126
40904127
40904128
40904129
40904130
40904131
40904132
40904133
40905582
40906471
40906472
40906474
40906475
40906476
40906477
40906478
40906479
40906481
40906482
40906484
40906486
40906487
40906488
40906489
40906490
40906491
40907056
40907057
40907058
40907059
40907060
40907061
40907062
40907063
40908555
40908556
40908557
40908558
40908594
40908595
40908596
40908597
40908598
40908599
40908600
40908601
40908602
40908633
40914038
40914143
40914701
40914709
40919449
40919450
40919532
40919538
40919541
40919542
40920528
40921140
40921141
40921142
40921143
40921144
40921145
40921146
40921147
40921226
40921234
40921715
40922107
40922108
40922123
40922126
40922131
40922132
40922138
40922139
40922142
40922145
40922146
40922149
40922150
40922160
40924152
40924727
40928346
40928349
40931837
40931872
40934360
40936053
40936060
40936061
40939243
40939256
40941307
40941310
40941312
40941314
40941315
40941317
40941319
40941321
40941323
40941326
40941328
40941727
40941809
40941811
40941813
40941814
40941816
40941818
40941820
40941822
40941823
40941825
40941827
40941829
40941833
40941835
40942206
40943389
40943628
40943630
40943705
40949905
40949912
40949913
40950591
40950594
40950702
40950703
40953861
40953862
40953863
40953864
40953865
40953903
40953913
40953919
40953943
40954050
40954051
40954052
40954053
40954054
40954056
40954061
40954062
40954064
40954067
40954070
40954071
40954073
40954076
40954084
40954086
40954095
40954096
40954103
40954105
40954107
40954108
40954110
40954112
40955601
40955602
40955603
40955622
40956257
40956258
40956260
40956261
40957452
40957455
40957457
40957458
40957460
40957464
40967063
40967065
40967067
40967072
40967076
40967080
40967084
40968614
40971373
40972814
40972815
40972816
40976672
40976679
40976693
40976696
40976697
40976698
40976699
40976700
40976701
40976702
40976708
40977682
40977683
40981300
40982452
40983883
40993503
40997205
40997246
40997248
41001498
41001499
41001500
41001726
41001927
41001928
41001929
41001930
41001933
41001936
41001946
41001947
41001948
41001949
41001951
41001952
41001953
41001954
41001955
41001956
41001957
41001958
41001959
41001960
41001961
41001962
41001963
41001964
41001965
41001966
41001967
41001968
41001969
41001970
41002014
41002033
41002034
41002035
41002036
41002037
41002038
41002039
41002040
41002041
41002042
41002043
41004052
41004057
41004635
41004636
41008205
41008232
41009373
41010507
41010581
41010612
41010613
41010689
41010763
41010764
41010765
41010796
41010797
41010798
41010799
41011088
41011483
41011486
41011489
41011510
41011511
41011620
41011673
41011690
41011773
41015834
41015835
41015838
41015843
41018878
41022206
41022932
41022942
41022943
41022944
41022973
41022979
41023002
41023008
41023014
41023020
41023037
41023080
41023132
41023133
41023139
41023191
41023205
41023206
41023207
41023208
41023209
41023212
41023213
41023214
41023215
41023216
41023221
41023222
41023223
41023224
41023696
41023895
41025506
41025715
41026736
41028138
41028141
41028144
41028338
41029910
41029920
41029921
41029923
41029942
41029949
41032500
41032504
41032929
41033542
41033555
41034311
41034312
41035388
41040597
41040820
41043769
41043770
41046047
41047261
41047902
41050057
41050063
41054710
41054711
41054712
41054736
41054737
41054738
41054966
41054984
41055003
41060578
41067829
41067830
41067832
41067833
41067835
41067836
41067837
41067838
41067839
41067841
41067844
41067847
41067856
41067859
41067861
41067862
41067863
41067866
41067868
41067873
41067886
41067892
41067900
41068762
41068767
41068774
41068812
41068813
41068814
41068815
41068816
41068817
41068818
41068819
41068820
41068821
41068822
41068823
41068824
41068826
41069669
41069964
41069965
41069966
41071321
41071329
41071334
41071337
41071341
41071355
41072887
41072890
41076666
41076670
41078760
41086648
41086649
41086650
41086651
41086652
41086653
41086654
41086655
41086656
41086657
41086658
41086659
41086660
41086663
41086664
41086665
41086666
41086667
41086668
41086670
41086673
41086674
41086675
41086676
41086678
41086680
41086683
41086684
41086685
41086687
41086691
41086693
41086694
41086696
41086702
41086703
41086704
41086705
41086707
41086709
41086721
41086743
41086945
41087127
41087129
41090286
41090368
41090421
41090754
41094319
41094430
41094431
41094432
41094433
41094434
41094435
41094436
41094444
41094445
41094446
41094448
41094449
41094450
41094453
41094454
41094455
41094456
41095707
41096682
41096683
41096684
41096685
41096686
41096688
41096689
41096690
41096691
41096692
41096693
41096694
41096695
41096696
41096697
41096699
41096700
41096701
41096702
41096703
41096704
41096707
41098665
41098666
41098849
41104618
41104619
41104621
41104622
41104623
41104624
41104625
41104626
41104627
41106768
41106770
41106771
41106812
41106813
41106814
41106816
41106817
41106818
41106819
41106820
41106821
41106822
41106823
41106824
41106825
41106826
41106867
41108969
41108997
41109752
41109753
41109754
41109755
41109756
41109757
41111118
41111964
41115385
41115637
41117171
41117411
41117415
41117419
41117420
41117435
41117437
41117439
41117447
41117451
41117452
41117453
41117454
41117455
41117456
41117457
41117458
41117459
41117460
41117461
41117462
41117463
41117464
41117466
41117467
41117468
41117469
41117470
41117471
41117472
41117473
41117474
41117475
41117476
41117477
41117478
41117479
41117480
41117481
41117482
41118639
41119280
41119281
41119282
41119283
41119284
41119285
41119286
41119287
41119288
41119289
41119290
41119291
41119292
41119294
41119295
41119296
41119298
41119299
41119300
41119301
41119302
41119303
41119304
41119305
41119306
41119307
41119308
41119309
41123051
41123561
41123562
41123563
41124307
41124308
41124309
41124310
41124311
41124312
41124313
41124314
41124315
41124316
41124317
41124318
41124319
41124320
41124321
41124322
41124323
41124324
41124325
41124326
41125141
41129207
41129208
41129209
41129210
41129211
41129212
41129213
41129214
41130615
41131543
41131544
41131545
41131564
41131580
41135090
41135716
41140884
41141065
41141067
41141068
41141069
41141070
41141071
41141072
41141073
41141074
41141075
41141076
41141077
41141078
41141079
41141080
41141081
41141082
41141083
41141084
41141085
41141086
41141087
41141088
41141089
41141090
41141091
41141092
41141093
41141094
41141095
41141096
41141097
41141098
41141099
41141928
41143918
41145990
41145994
41145998
41146035
41146036
41146042
41146043
41146045
41146046
41146047
41146049
41146050
41146051
41146052
41146053
41146054
41146055
41146056
41146058
41146059
41146060
41146061
41146062
41146063
41146064
41146065
41146066
41146067
41146068
41146078
41146079
41146080
41146081
41146082
41146083
41146084
41147330
41147332
41151363
41151364
41151365
41151366
41151367
41151368
41152362
41153263
41153275
41153326
41153364
41153395
41153400
41153402
41153404
41153406
41153408
41153410
41153412
41153414
41153460
41153462
41153463
41153465
41153467
41153469
41153471
41153472
41153474
41153476
41153478
41153480
41156411
41156693
41156705
41156706
41158287
41160076
41164552
41167655
41172738
41172751
41172752
41172759
41172760
41172762
41172769
41172770
41172771
41172772
41172773
41172774
41172775
41172779
41172781
41172783
41172784
41172788
41172791
41176317
41176971
41178092
41181845
41181855
41181857
41182436
41183081
41186378
41186391
41187017
41187018
41187019
41187020
41187021
41187022
41187023
41190471
41190587
41190588
41192779
41193699
41194585
41194603
41194892
41198479
41198483
41198486
41199643
41199644
41199646
41199647
41201820
41204232
41204233
41204956
41204958
41204965
41204968
41204970
41205063
41209474
41209823
41209824
41209825
41209826
41209827
41209828
41209829
41209830
41209831
41209832
41209833
41209834
41212228
41212382
41212476
41213857
41213858
41213859
41213860
41213861
41213862
41213863
41213864
41213865
41213866
41213867
41213868
41213869
41213870
41213871
41213872
41213877
41213878
41213879
41213953
41213954
41213982
41216072
41216073
41216074
41216075
41216076
41216077
41216080
41216081
41216082
41216083
41216084
41216086
41216088
41216089
41216090
41216091
41216092
41216093
41216094
41216137
41216138
41216139
41216140
41216141
41216143
41216145
41216202
41216203
41216204
41216206
41218316
41218318
41218319
41218325
41219093
41219094
41219228
41219229
41219231
41219232
41219233
41219234
41219235
41219237
41219238
41219240
41219243
41219245
41219247
41219248
41219249
41219250
41219251
41219253
41219254
41219255
41221800
41225051
41226694
41226695
41226922
41226924
41226925
41226926
41226931
41226932
41226933
41226934
41226935
41226936
41226937
41226938
41226939
41226940
41226941
41226942
41226943
41228183
41228184
41228185
41228186
41228187
41228188
41228189
41228190
41228191
41228192
41228193
41228195
41228196
41228197
41228198
41230400
41232029
41236268
41236269
41236270
41236271
41236272
41236273
41236274
41236275
41236276
41236277
41236278
41236279
41236280
41236281
41236282
41236283
41236284
41236285
41236286
41236287
41236288
41236289
41236290
41236291
41236292
41236294
41236295
41236296
41236297
41236298
41236299
41236300
41236301
41236302
41236303
41237359
41237363
41237365
41237370
41237372
41237374
41237375
41237377
41237378
41238067
41238068
41241034
41241878
41241879
41243488
41247867
41248950
41249039
41249125
41249126
41249127
41249128
41249129
41249130
41249131
41249132
41249133
41249134
41249135
41250370
41250373
41250385
41254188
41256266
41259485
41259486
41259501
41264356
41264438
41265857
41265858
41265860
41265866
41265867
41265868
41265874
41265890
41265901
41266804
41267847
41267850
41267940
41267942
41267943
41267944
41267945
41267946
41267947
41267948
41267949
41267950
41267951
41267952
41267953
41267958
41267961
41267962
41267963
41267964
41267965
41267966
41267968
41267971
41268419
41271048
41271049
41271367
41274347
41275182
41278104
41279645
41280681
41280690
41280691
41282816
41282817
41282818
41282819
41282820
41282821
41282822
41282823
41282824
41282825
41282826
41282827
41282828
41282829
41282830
41282831
41282832
41282833
41282834
41282835
41289137
41290607
41290629
41290630
41290631
41290646
41290647
41290708
41293922
41301808
41301809
41301810
41301811
41302749
41305268
41305269
41305270
41306130
41306221
41307636
41309770
41309784
41309794
41309796
41309956
41309957
41309978
41309982
41309983
41309993
41309994
41309995
41310005
41311427
41313078
41313079
41313080
41313081
41313082
41316551
41316552
41316553
41316554
41316555
41316597
41328371
41328374
41328375
41328401
41328402
41328441
41329312
41329314
41329316
41330426
41331486
41331487
41331488
41331489
41331490
41331491
41331492
41331493
41332227
41332229
41332623
41334022
41334026
41335109
41335112
41335115
41335120
41336433
41336494
41336495
41336497
41342460
41342465
41342603
41343089
41344821
41344836
41345098
41347100
41347101
41347102
41347103
41347153
41347154
41347155
41347156
41347193
41347194
41348055
41350268
41350298
41350299
41350300
41350301
41350351
41350411
41353957
41355011
41355013
41361474
41361851
41362005
41362007
41362010
41362012
41362013
41365509
41365593
41365595
41365596
41365609
41365639
41365676
41365702
41365725
41369496
41370014
41370832
41372282
41372294
41376444
41377217
41377218
41377270
41377380
41377419
41377895
41377902
41377953
41377986
41378268
41378276
41378286
41378289
41378365
41378370
41378380
41378383
41378384
41378385
41379324
41379325
41379362
41379363
41384721
41386963
41388397
41388640
41389056
41389077
41389113
41389140
41389198
41389232
41389375
41389376
41389895
41390855
41390865
41390872
41390873
41390874
41393637
41397209
41397210
41399816
41399818
41399823
41399825
41399827
41401617
41406274
41406323
41406324
41406327
41406414
41406415
41406730
41406734
41406739
41406740
41406748
41406832
41406833
41406834
41406840
41406841
41406842
41406843
41406844
41406986
41407074
41407075
41407554
41408872
41408873
41408874
41408875
41408876
41408877
41410257
41415419
41415421
41415495
41418164
41418172
41418223
41418705
41418709
41418712
41418715
41418717
41418719
41418721
41418723
41420262
41421586
41421601
41421609
41421610
41421641
41421642
41421643
41421649
41421848
41427327
41427353
41427355
41427664
41432767
41433339
41433344
41433348
41433437
41433438
41433439
41433440
41433441
41433854
41436890
41439774
41441878
41441879
41441880
41441881
41441882
41441883
41441884
41441885
41441912
41441913
41441914
41444443
41444467
41444497
41444835
41444837
41444839
41444858
41444865
41444879
41444969
41445691
41445692
41445693
41446878
41446885
41446891
41446895
41446902
41446907
41446912
41446917
41446927
41446935
41446941
41446945
41446949
41446952
41446957
41446959
41446960
41446963
41446964
41446966
41446968
41449361
41450974
41450975
41450976
41450977
41450981
41450982
41451000
41451002
41451003
41451004
41451005
41451006
41451008
41452320
41454571
41454574
41454578
41455413
41455836
41464642
41464644
41464777
41464778
41465217
41473006
41473007
41473069
41473129
41473137
41475334
41475352
41475353
41475354
41475355
41475362
41475363
41475364
41475366
41475372
41475440
41482818
41482969
41482970
41484106
41484107
41485461
41486938
41486962
41486964
41486966
41486968
41486970
41487763
41487764
41487765
41487766
41487767
41487787
41487789
41487790
41487791
41487792
41487793
41487794
41487795
41487796
41489504
41489696
41489733
41489788
41490251
41496500
41497843
41497847
41497848
41497893
41497894
41497896
41497898
41497910
41497912
41497913
41497914
41497915
41497916
41497917
41497919
41497921
41497923
41497925
41497926
41497928
41497929
41497931
41500773
41501761
41501762
41501763
41501764
41501765
41501766
41501767
41501768
41501836
41501893
41501922
41501946
41501947
41501948
41501949
41501976
41501977
41501978
41501979
41502069
41502210
41502211
41502212
41502213
41502214
41502215
41502216
41502217
41502218
41502219
41502220
41502221
41502222
41502223
41502225
41502226
41502227
41502228
41502229
41502230
41502231
41502232
41502233
41502234
41502235
41502236
41502237
41502238
41502239
41502240
41502241
41502242
41502243
41502244
41502245
41502246
41502247
41502248
41502249
41502250
41502251
41502252
41504544
41506177
41506198
41507111
41507171
41507174
41515056
41515058
41515138
41515178
41517010
41517011
41517075
41517076
41517077
41517831
41517897
41517904
41518459
41518469
41518470
41518473
41518475
41518476
41518478
41518481
41518482
41518488
41518492
41518493
41518495
41518496
41518497
41518498
41518499
41518502
41518503
41518504
41519163
41521416
41521417
41521418
41521420
41521421
41521422
41521423
41521424
41521494
41521495
41521496
41521497
41521498
41521673
41521674
41521676
41521769
41521770
41521772
41521773
41521774
41521783
41522041
41522042
41522108
41533802
41533803
41535560
41535563
41535827
41536899
41537822
41537830
41538009
41538013
41538016
41540849
41540862
41540863
41540864
41540866
41540958
41541043
41541045
41541046
41541047
41541048
41541049
41541050
41541051
41543606
41544550
41544552
41544553
41544555
41544557
41544570
41544571
41544572
41544573
41544574
41544575
41544576
41544577
41544578
41544588
41544592
41544593
41544594
41544595
41544596
41544605
41544607
41544608
41544609
41544610
41544611
41544612
41544613
41544614
41544615
41544616
41544617
41548005
41548006
41553684
41553713
41560045
41565067
41565068
41565770
41565773
41565922
41573819
41576662
41576666
41577643
41577649
41577652
41577667
41577668
41581807
41585711
41585874
41585876
41585878
41585879
41585880
41585881
41585882
41585884
41585885
41586089
41586760
41587191
41587866
41588011
41588012
41588013
41588015
41588016
41588017
41588018
41590573
41591480
41591533
41591620
41591621
41591812
41591814
41591815
41591817
41591819
41591821
41591823
41591825
41591827
41591828
41591830
41591832
41591834
41591836
41591838
41591897
41591899
41591902
41591904
41591906
41591908
41591910
41591912
41591913
41591915
41591917
41591919
41591922
41591923
41592054
41594535
41594536
41594537
41595742
41596498
41597623
41604956
41604957
41604958
41604959
41604960
41604961
41604963
41604964
41604965
41604966
41604967
41604968
41604969
41604970
41604971
41604972
41604973
41604974
41604975
41604976
41609767
41609768
41612892
41614535
41615642
41615657
41621687
41622756
41622758
41622759
41623291
41636783
41636786
41636787
41636790
41636791
41636793
41639222
41640580
41640583
41640590
41640593
41640606
41641241
41641248
41641249
41643226
41643305
41643962
41643963
41643965
41643966
41643967
41643968
41643969
41643970
41643971
41643978
41643979
41643980
41643982
41643983
41643984
41643995
41643999
41644007
41645569
41646440
41646441
41646446
41646447
41646536
41646537
41646538
41646545
41646546
41646547
41646564
41646565
41646570
41646571
41649189
41649214
41649216
41649218
41649220
41649221
41649223
41649224
41649225
41649226
41649227
41649228
41649229
41649230
41654025
41654032
41656515
41656516
41656517
41656518
41659360
41659361
41659362
41668997
41669135
41670142
41673803
41673804
41675311
41675312
41675313
41676167
41676530
41677129
41677130
41677131
41677132
41677133
41677134
41677135
41677136
41677137
41677138
41677139
41677140
41677141
41677142
41677143
41677144
41677145
41677146
41677148
41677197
41677198
41677199
41677200
41679066
41679069
41679088
41679093
41679098
41679105
41679112
41679317
41679318
41679322
41679323
41679345
41679349
41679352
41679483
41681085
41681087
41681089
41681090
41681091
41681092
41681093
41681094
41681095
41681097
41681098
41681099
41681100
41683170
41683171
41683682
41683693
41683694
41683695
41683696
41686599
41696040
41696062
41700664
41700696
41702136
41702154
41707820
41707821
41707822
41707823
41707824
41707825
41707826
41707829
41707834
41707838
41707839
41707840
41707841
41707842
41707843
41707845
41707846
41715912
41718075
41718083
41718797
41718805
41721803
41724852
41724853
41724855
41726143
41726144
41726145
41726146
41726147
41726148
41726149
41726150
41726151
41726152
41726153
41726154
41726167
41727870
41729255
41729256
41729257
41729259
41729260
41729262
41729263
41729264
41729265
41738966
41743470
41744198
41744516
41744532
41744533
41744536
41744539
41744540
41744542
41744544
41744545
41744546
41744547
41747169
41748190
41748200
41753039
41760685
41760686
41760687
41760724
41762296
41762297
41763715
41763716
41763720
41763786
41763787
41763788
41763789
41764538
41764541
41769005
41776276
41776278
41776280
41776281
41776282
41776285
41776287
41776294
41776295
41776296
41776297
41776298
41776299
41779406
41779408
41779411
41779477
41779690
41779691
41779711
41779766
41779865
41779874
41779923
41779964
41780017
41780052
41780103
41780147
41780198
41780250
41780253
41780338
41780339
41780367
41780758
41780800
41784898
41789622
41790060
41790336
41791527
41792460
41795885
41798237
41799336
41799338
41799340
41799341
41802494
41802507
41802508
41802515
41802516
41802517
41802518
41802519
41802521
41802528
41809849
41809850
41810519
41810706
41813661
41813663
41813664
41813665
41814413
41815296
41815297
41815326
41817119
41817533
41818129
41818168
41819407
41819408
41819409
41820599
41820651
41829620
41829622
41829623
41829624
41829625
41829626
41829627
41829628
41829629
41829631
41829632
41829633
41829959
41829962
41829963
41832329
41832330
41832331
41832332
41832334
41832335
41832336
41832340
41832345
41832346
41832349
41832350
41832667
41836474
41837437
41837440
41837442
41837443
41837454
41841472
41841474
41841480
41841484
41843167
41843168
41843169
41843186
41845070
41845133
41845236
41845240
41845369
41845370
41845398
41845399
41845417
41846564
41846565
41846566
41846567
41846569
41846570
41848210
41848212
41848215
41848244
41848245
41848246
41848248
41849545
41849548
41850440
41851323
41853721
41853723
41853724
41853725
41865591
41865963
41865964
41865965
41866185
41866188
41867023
41870398
41871944
41871945
41871963
41871964
41871968
41879556
41879557
41880159
41880160
41880462
41881105
41881109
41881113
41881675
41882414
41882544
41882545
41882546
41882547
41882548
41882549
41882550
41882551
41882552
41882554
41882555
41882556
41882560
41882600
41882601
41882602
41882604
41882605
41882606
41882612
41882613
41882615
41882617
41882618
41882622
41882624
41882626
41883326
41883327
41883328
41883329
41883330
41883331
41883332
41883334
41883339
41883340
41883341
41883348
41885215
41885216
41886001
41889935
41893023
41893056
41893058
41893063
41893066
41893067
41893128
41893129
41893163
41897606
41898383
41899416
41900448
41907537
41907542
41907685
41907729
41909633
41909660
41909697
41909698
41909732
41909795
41910166
41911003
41911280
41911281
41919707
41919708
41919709
41919710
41919711
41919712
41919713
41919714
41919715
41919716
41919717
41919718
41920754
41920755
41923109
41926569
41926570
41926593
41929017
41929045
41931668
41934211
41939080
41945056
41945058
41945548
41945603
41946225
41947024
41947073
41947074
41951934
41951937
41954058
41955249
41955257
41955263
41955275
41958140
41958534
41958535
41958536
41958537
41959277
41959339
41959391
41959393
41959394
41959397
41959414
41961736
41961770
41961774
41961811
41961812
41961813
41961814
41961815
41961827
41961828
41964020
41964021
41971347
41971800
41971841
41971897
41971898
41971899
41971900
41971901
41971902
41975303
41976193
41976194
41976198
41976202
41976204
41976205
41976208
41976209
41976210
41976211
41976215
41976216
41976217
41976218
41976219
41976220
41976221
41976224
41976225
41976229
41976232
41976234
41976237
41977061
41978798
41985772
41985775
41985776
41985964
41986716
41986754
41988565
41988574
41988575
41993444
41993445
41993461
41993464
41993465
41993466
41993504
41993505
41993506
41993507
41993522
41993530
41994430
41994439
41994441
41994474
41994555
41995045
41997955
41997960
41998274
41998849
41999738
41999739
41999740
41999741
41999742
41999743
41999744
41999745
41999746
41999747
41999748
41999749
41999750
41999751
41999752
41999753
41999754
41999755
41999756
41999757
41999758
42000821
42003659
42003934
42009324
42009326
42009327
42009339
42009340
42009341
42009342
42010415
42010474
42010475
42010480
42010481
42010482
42010743
42010852
42011240
42012087
42012089
42012090
42012091
42012092
42012779
42013058
42013210
42016758
42016773
42016774
42016987
42017025
42017028
42017031
42017045
42018132
42018275
42021025
42021056
42022279
42022497
42022724
42022725
42022726
42022727
42022728
42022729
42022730
42022847
42022848
42022888
42022889
42022893
42022894
42022896
42022897
42022962
42022964
42022982
42022983
42022984
42022985
42022986
42022987
42022988
42022989
42022990
42022991
42022992
42022996
42023000
42023002
42023004
42023006
42023014
42023016
42023018
42023020
42023042
42023043
42024234
42024235
42024236
42024237
42024238
42024244
42024245
42024246
42024247
42024248
42024262
42024263
42024450
42024458
42024459
42024460
42028205
42028513
42028514
42028515
42028516
42028517
42028518
42028519
42029867
42033494
42034404
42040289
42040290
42041589
42042587
42043111
42043120
42043121
42045108
42045110
42045112
42045114
42046506
42047059
42047150
42051295
42052026
42056512
42056866
42056880
42056881
42056883
42056885
42056949
42056952
42056957
42059413
42062814
42067256
42067262
42067360
42067389
42067468
42067475
42068367
42068448
42068588
42076247
42076352
42078019
42078390
42078391
42078392
42078393
42078394
42078395
42078396
42078397
42078398
42078399
42082614
42085212
42089029
42090801
42095174
42096260
42097921
42097922
42099437
42102105
42102896
42102932
42102994
42103152
42103390
42103397
42103532
42114745
42114819
42118618
42129945
42129951
42132467
42135923
42135924
42137360
42137854
42137867
42137869
42137898
42137918
42137919
42137920
42137984
42137988
42137995
42137996
42137997
42137998
42138023
42138102
42138103
42138139
42138161
42138163
42138165
42138174
42138269
42138270
42138277
42138278
42138314
42138315
42139488
42142996
42143328
42143330
42143331
42143332
42143333
42143334
42143555
42144953
42144955
42144956
42146174
42146175
42146176
42146185
42146186
42146187
42146188
42146189
42146190
42146194
42146195
42146196
42146197
42146198
42146199
42146355
42146356
42146357
42147973
42148549
42148551
42148552
42148558
42148564
42149345
42150301
42154916
42154921
42154924
42154926
42154955
42154965
42155012
42156758
42156759
42156767
42156786
42161054
42161346
42164275
42164356
42164357
42164358
42164359
42164362
42164363
42164365
42164366
42164367
42164368
42164370
42164374
42164375
42164376
42164378
42164386
42164387
42164388
42164389
42164390
42164391
42164392
42164393
42164394
42164395
42164396
42164397
42164398
42164399
42164438
42164439
42164440
42165462
42167135
42168621
42170395
42170402
42176755
42176757
42176760
42176761
42176762
42176763
42176765
42176766
42176767
42176768
42176769
42176770
42178014
42178032
42178039
42178065
42178069
42178073
42178077
42178084
42178091
42178098
42178102
42178139
42178218
42178219
42178220
42180943
42180944
42180945
42181826
42182029
42182916
42182927
42183087
42183472
42183473
42183474
42183475
42183476
42183477
42183478
42183479
42183480
42183481
42183482
42183483
42183484
42185361
42185839
42185840
42185841
42185842
42187457
42187458
42187459
42188071
42188072
42188073
42188074
42193076
42193077
42193080
42200157
42202421
42202447
42205687
42205797
42214004
42216420
42216464
42218406
42218407
42218408
42218411
42218412
42220173
42226348
42228639
42230121
42230122
42230123
42230538
42230540
42234586
42234588
42234589
42234596
42234597
42234599
42234601
42234602
42234604
42234605
42235699
42240913
42241000
42244343
42244362
42244604
42244605
42244611
42244649
42245174
42245303
42249207
42249241
42249243
42249245
42259641
42259690
42259691
42259692
42259751
42259752
42259753
42259755
42261052
42261053
42261657
42261792
42261797
42262037
42262745
42262746
42262747
42262748
42262749
42262750
42262751
42262752
42262753
42262754
42262755
42262756
42262757
42262758
42262759
42262760
42262761
42262762
42262763
42262764
42262765
42262766
42262767
42262768
42262769
42262770
42262803
42265125
42266920
42266951
42266953
42267187
42267188
42267191
42267192
42267193
42267194
42272740
42273825
42275451
42277137
42277138
42277145
42277146
42277196
42277197
42277204
42277205
42277206
42277294
42277295
42277300
42277305
42277306
42277311
42277339
42279206
42279207
42279208
42279209
42279210
42279211
42279212
42279213
42279214
42279215
42279217
42279218
42279219
42279220
42279221
42279222
42279223
42279224
42279225
42279226
42279248
42279249
42279250
42279251
42279253
42279254
42279255
42279256
42279257
42279258
42279259
42279260
42279261
42279262
42279263
42279264
42279265
42279266
42279267
42279268
42279269
42279270
42279271
42279304
42286246
42298340
42300586
42302608
42303022
42303023
42303024
42303025
42304300
42304302
42304305
42304307
42304312
42304314
42304316
42304318
42304320
42304322
42304324
42304326
42304328
42304330
42304332
42304334
42304336
42304338
42304341
42304351
42304354
42304356
42304360
42304362
42304364
42304366
42304368
42304372
42304374
42304376
42304377
42304378
42304379
42304380
42304381
42304382
42304383
42304466
42304469
42304492
42304520
42304527
42304567
42304569
42304571
42304574
42304576
42304578
42304580
42304582
42304584
42304586
42304588
42304590
42304592
42304594
42304596
42304598
42304608
42304614
42304618
42304621
42304627
42304636
42304637
42304640
42304643
42304644
42311556
42315490
42315492
42315493
42315495
42315498
42315877
42315878
42315879
42315880
42315881
42315882
42315883
42315887
42315889
42315890
42315895
42315896
42315897
42316016
42316017
42316018
42316019
42316020
42316021
42316022
42316023
42316024
42316026
42316027
42316028
42316029
42316031
42316032
42316034
42316038
42316042
42316044
42319461
42319463
42319465
42321376
42344975
42344976
42344977
42344978
42344979
42344980
42344981
42344982
42344983
42344984
42344985
42344986
42344988
42344989
42344990
42344992
42344993
42344994
42344995
42344996
42344997
42344998
42344999
42345000
42345001
42345004
42345006
42345007
42345008
42345009
42345010
42345011
42345012
42345014
42345015
42345016
42345018
42345019
42345043
42345227
42345844
42345850
42345851
42345852
42345853
42345854
42345856
42345857
42345858
42345859
42346745
42346746
42346747
42348784
42348787
42350870
42350876
42350901
42350903
42353049
42353050
42356420
42356423
42356424
42356425
42356426
42356430
42356432
42356434
42356435
42356436
42356438
42356441
42356445
42356447
42356448
42356449
42356450
42356451
42356452
42356453
42361768
42364067
42364135
42364144
42364267
42367728
42368107
42376486
42379183
42379184
42379185
42379188
42379194
42379200
42379206
42379210
42379223
42379229
42379231
42379243
42379267
42379363
42379371
42379376
42379380
42380042
42380043
42380992
42380994
42380995
42381040
42381151
42385596
42385597
42387544
42388074
42388081
42388082
42389116
42389118
42390347
42390348
42390455
42392869
42392872
42392915
42393051
42393058
42393190
42393191
42393192
42394656
42398188
42398192
42398224
42398227
42398256
42398288
42398291
42398294
42398309
42398320
42398322
42398351
42398386
42398426
42398448
42399381
42399863
42400139
42400179
42400610
42400611
42408116
42408170
42408207
42408234
42408245
42408290
42408374
42415742
42417174
42417218
42417233
42417246
42417274
42417278
42417280
42417331
42417433
42424125
42424643
42425517
42425542
42425684
42427242
42427243
42427568
42427614
42427665
42427666
42427800
42431744
42433854
42433859
42433865
42433866
42433867
42433868
42433870
42438752
42438753
42438754
42438756
42438757
42438758
42438759
42438760
42438761
42438763
42438794
42438795
42438796
42438797
42438827
42438828
42438894
42438895
42438896
42438897
42438898
42438899
42438900
42438901
42438902
42438903
42439006
42439007
42439008
42439009
42439010
42439011
42439013
42439014
42439015
42439237
42439239
42439240
42439988
42439989
42440791
42440832
42440833
42447726
42447729
42447732
42447733
42447735
42447736
42447737
42447738
42447739
42447740
42447741
42447742
42447753
42447764
42449343
42449391
42449921
42449923
42455627
42455670
42455778
42460861
42460894
42460970
42461004
42461087
42461091
42462547
42471939
42471951
42471953
42471954
42474905
42474906
42474907
42474908
42474909
42474910
42474911
42474912
42474913
42474914
42474915
42474916
42474921
42474922
42476242
42476243
42476244
42476245
42476251
42476252
42476253
42476254
42476255
42478263
42478362
42483509
42483515
42486488
42486489
42487078
42487179
42487180
42487181
42487182
42487327
42488399
42493571
42494499
42497367
42497382
42497413
42497431
42497432
42497479
42497480
42497481
42497483
42497487
42497488
42502240
42502242
42502243
42502244
42502246
42502248
42502249
42502250
42502293
42502295
42502296
42509216
42512610
42513064
42519749
42519750
42519751
42519752
42519753
42519754
42519755
42519756
42519757
42519982
42519983
42519984
42520008
42520011
42520012
42523452
42523453
42523454
42523455
42523456
42523457
42523459
42523460
42523472
42527667
42527668
42527669
42527670
42527671
42527672
42527673
42527674
42527675
42527676
42531014
42535183
42535185
42535187
42535208
42535214
42535237
42535242
42535244
42535246
42535248
42535250
42535258
42535260
42535261
42535354
42537925
42537931
42538466
42542123
42542124
42542153
42542168
42542293
42542354
42544434
42548336
42548346
42549136
42549148
42549150
42549153
42549157
42549162
42549209
42549210
42549211
42549617
42552206
42552856
42552857
42552858
42552859
42552860
42552861
42552862
42552863
42552864
42553004
42555567
42555568
42555573
42555574
42555579
42555580
42556896
42562637
42566639
42569392
42569393
42569394
42569395
42569396
42569397
42569398
42569399
42569400
42570907
42574779
42574780
42574782
42574783
42574972
42576316
42576318
42579276
42589908
42589999
42590581
42590773
42590780
42590781
42590843
42590864
42590884
42590902
42591163
42591178
42591179
42591180
42597678
42602085
42602095
42606974
42616552
42616555
42618748
42618867
42618878
42618938
42618950
42619411
42619533
42619535
42619631
42619632
42619691
42619692
42626322
42626414
42627295
42627298
42633501
42633512
42633554
42633571
42633635
42633692
42634228
42634229
42634231
42634232
42634236
42634237
42634246
42634263
42634267
42634268
42634277
42634278
42634279
42634280
42634281
42634282
42634283
42634319
42634321
42634324
42634327
42634328
42634337
42640780
42640782
42649970
42649971
42649972
42649973
42649974
42649975
42649976
42649977
42649978
42649979
42649980
42649981
42649982
42649983
42649984
42649985
42649986
42649987
42649988
42649989
42649990
42649991
42649992
42651294
42651295
42651296
42651297
42651298
42651304
42651305
42651306
42651307
42651308
42651309
42651310
42651311
42651312
42651313
42651316
42651318
42651320
42651321
42651323
42651324
42651325
42651327
42651328
42651329
42653540
42653981
42654214
42654342
42654873
42660255
42660257
42660258
42660259
42660272
42660273
42660278
42660279
42660280
42660281
42660282
42660283
42660288
42660289
42660290
42660291
42660292
42660293
42660294
42660295
42660297
42660298
42661261
42661262
42661298
42661299
42661309
42661316
42662917
42662922
42664499
42665315
42665319
42666723
42667780
42667781
42667782
42667783
42667784
42667785
42668049
42668051
42668275
42668276
42668277
42668278
42668279
42668280
42668281
42668282
42671481
42671484
42671485
42674618
42674619
42674639
42674640
42674641
42676906
42676907
42677265
42677266
42677271
42677852
42680091
42681094
42681639
42681950
42684726
42686907
42686908
42686909
42691476
42691484
42691495
42693766
42693767
42694241
42694242
42695301
42695302
42700440
42700507
42700638
42700639
42700640
42700713
42700939
42700955
42702131
42704526
42704528
42704530
42704532
42704535
42704537
42704539
42704541
42704543
42704546
42704550
42704553
42704555
42704557
42704559
42704561
42704564
42704566
42704568
42704572
42704574
42704576
42704579
42704581
42704583
42704587
42704589
42704591
42704594
42704596
42704598
42704600
42704602
42704604
42704607
42704609
42706701
42706705
42706719
42706722
42706736
42706737
42706745
42706746
42706747
42706748
42713074
42713258
42713895
42713900
42713916
42715206
42717422
42720182
42720204
42720205
42720206
42720207
42720220
42720223
42720224
42720225
42720226
42720227
42720229
42720231
42720234
42720236
42720238
42720240
42720244
42720246
42720248
42720250
42720252
42720254
42720258
42720260
42720262
42720264
42720266
42720268
42720269
42720271
42720275
42720279
42720281
42720283
42720285
42720287
42720289
42720291
42720293
42720295
42720298
42720300
42720302
42720304
42720309
42720311
42720315
42720317
42720319
42720321
42722406
42722446
42722447
42722450
42722454
42722456
42722459
42722460
42722463
42722514
42722517
42728175
42730433
42730648
42730649
42734717
42734719
42734721
42740750
42740751
42744632
42744638
42744639
42744735
42744803
42744827
42744828
42745892
42747611
42747612
42747613
42747614
42747615
42749670
42749671
42749674
42750489
42752529
42752535
42753408
42753409
42753410
42753411
42753920
42753921
42755611
42755637
42755643
42755852
42758218
42758229
42758234
42758235
42759040
42759041
42769090
42769554
42769555
42769556
42771440
42771441
42771442
42771443
42771444
42771445
42771446
42771447
42771448
42771449
42771450
42771451
42771452
42771453
42771454
42771455
42771456
42771457
42771458
42771459
42771460
42771461
42771462
42771463
42771464
42771465
42771466
42771467
42771468
42771469
42771470
42771471
42771472
42771473
42771474
42771475
42771476
42771828
42771830
42771832
42771835
42771898
42772092
42773190
42773191
42773202
42773265
42774822
42774823
42774898
42774992
42774993
42776206
42776273
42779200
42779207
42779212
42784440
42784442
42784444
42784448
42784450
42784453
42784455
42784459
42784461
42784463
42784465
42784467
42784469
42784471
42784473
42785553
42785554
42785555
42785556
42785557
42785558
42785559
42785560
42785655
42789856
42790183
42790228
42791986
42791998
42791999
42792000
42792001
42792002
42792003
42792004
42792005
42792006
42792007
42792008
42792010
42792011
42792012
42792013
42792061
42792068
42792079
42792083
42792085
42792506
42792508
42792510
42792512
42792514
42792516
42792518
42792520
42792522
42792524
42792526
42792607
42792653
42793887
42793888
42795439
42795440
42801471
42801472
42801473
42801478
42801605
42801606
42801607
42801608
42802812
42803123
42804873
42805254
42805859
42805860
42805861
42805862
42805863
42805864
42805865
42805866
42805867
42805868
42805869
42805870
42805871
42805872
42805873
42805876
42805877
42805878
42805879
42805880
42805881
42805882
42805883
42805884
42805885
42805886
42805887
42805889
42805890
42805891
42805892
42805893
42805894
42805895
42808901
42808909
42812235
42812241
42812242
42812244
42812254
42812255
42812261
42812266
42812270
42812319
42812320
42812332
42812333
42812334
42812335
42812336
42814316
42816859
42816861
42816862
42816863
42816864
42816865
42816866
42816867
42816868
42816869
42816870
42816871
42816872
42819749
42819750
42819751
42819752
42819779
42820608
42823281
42823290
42825076
42831270
42831271
42831272
42831273
42833085
42833098
42833125
42834956
42836003
42836004
42838024
42838078
42838091
42838092
42838130
42839355
42839359
42839362
42839435
42839670
42839671
42844517
42844575
42848704
42851197
42851198
42851199
42851200
42851201
42851202
42851203
42851204
42851205
42851206
42851207
42851208
42851209
42851210
42851211
42851212
42851214
42851217
42851218
42851219
42851221
42851223
42857456
42857463
42857464
42862789
42864707
42864906
42864911
42864914
42864935
42864943
42864971
42865214
42865277
42865368
42865369
42865372
42865394
42865434
42869967
42873000
42877959
42882033
42882034
42882035
42882036
42882037
42882038
42882039
42882040
42882041
42882042
42882043
42882044
42884302
42887009
42890093
42891520
42901136
42901137
42901140
42906109
42908951
42909131
42909203
42909204
42909205
42909803
42910583
42911271
42911296
42912447
42912454
42915442
42915528
42915644
42915645
42915646
42915647
42915650
42918808
42918810
42918813
42918815
42918817
42918818
42918820
42918821
42918822
42921026
42921030
42921031
42921032
42921033
42921034
42921036
42921037
42921039
42921040
42921126
42921127
42926037
42926391
42926392
42928108
42930394
42933024
42933187
42934721
42934722
42934725
42934728
42934730
42934732
42934735
42934782
42940549
42941552
42941560
42941562
42941564
42941569
42941573
42941575
42941577
42941581
42941587
42941594
42941596
42941599
42941601
42943034
42943035
42943379
42944407
42944408
42946773
42946777
42946779
42946875
42946876
42947623
42951711
42951741
42951742
42952189
42954191
42954192
42958853
42958934
42958937
42958940
42963256
42963300
42963318
42965328
42965710
42966783
42966790
42966799
42966990
42966993
42966996
42966998
42967000
42967002
42967004
42967006
42969761
42969765
42970875
42970876
42970877
42970878
42970879
42970880
42970881
42970884
42970913
42970917
42970961
42971005
42971017
42971018
42971019
42971020
42971058
42971140
42971141
42971972
42974077
42974078
42974079
42974080
42976677
42976678
42976688
42976897
42978299
42978300
42978367
42981588
42982836
42982838
42982839
42982840
42982841
42982842
42982843
42982844
42982845
42982846
42982847
42982908
42982911
42982913
42982915
42982917
42982920
42982922
42982924
42982926
42982928
42982930
42982933
42982935
42982937
42982939
42982942
42982944
42982946
42982948
42982950
42982953
42982955
42982957
42984243
42984244
42984245
42984490
42984491
42984492
42984493
42984494
42984495
42984496
42984497
42984542
42985433
42985436
42985903
42986309
42986867
42987524
42988444
42994725
42994741
42994742
42998413
42998414
42998476
42998477
42998478
42998479
42998481
43000584
43000585
43001290
43001291
43001292
43001293
43001294
43001295
43001574
43001580
43002451
43002453
43002454
43002455
43002456
43003665
43003666
43003667
43003668
43003669
43003670
43003671
43003672
43003673
43003674
43003675
43003676
43003677
43003678
43003679
43003680
43003681
43003682
43003683
43003684
43003686
43003687
43003688
43003689
43003690
43003691
43003692
43003693
43003694
43003695
43003696
43003700
43004662
43008371
43008374
43008375
43015664
43015666
43015667
43016638
43018065
43018066
43020722
43020736
43020832
43020833
43021987
43022015
43022016
43022045
43022047
43022048
43022049
43022054
43022056
43022059
43022631
43025916
43025921
43028887
43028900
43029520
43029521
43029522
43029524
43029525
43029526
43029527
43029528
43029529
43029530
43029535
43029536
43029537
43029919
43036001
43038400
43049568
43049579
43049595
43049644
43051055
43051056
43051057
43056705
43056706
43056707
43056708
43056709
43056728
43056730
43056745
43056746
43056747
43056748
43056749
43056751
43056752
43056753
43056758
43056759
43056760
43056762
43056766
43056769
43056770
43056771
43056773
43056774
43056775
43056776
43056777
43056778
43056779
43056780
43056781
43058875
43062057
43062075
43062077
43062078
43062153
43062154
43062163
43062214
43062216
43063718
43063722
43067301
43067302
43067303
43067304
43067305
43067307
43067308
43067310
43067311
43067312
43067313
43067314
43067315
43067316
43067317
43067318
43067319
43067320
43067321
43067322
43067324
43068966
43069003
43069004
43069005
43069006
43069007
43069008
43069009
43069010
43069011
43069012
43069013
43069014
43069015
43069016
43069308
43072280
43072285
43072290
43072300
43072310
43072312
43072313
43072314
43072315
43072316
43072317
43072318
43072319
43072320
43072329
43072333
43072338
43072342
43072443
43072444
43072445
43072446
43074830
43077854
43083458
43083485
43084765
43084766
43084767
43084768
43084818
43084824
43084906
43084940
43084943
43095152
43095740
43095744
43095745
43095746
43095747
43095749
43095754
43095755
43095756
43095757
43095758
43095759
43095761
43095763
43095765
43095767
43095768
43095770
43095771
43095772
43095773
43095774
43096194
43096214
43096266
43096278
43096288
43096924
43098878
43098879
43098881
43098882
43098883
43098884
43098885
43098887
43099008
43099009
43099031
43100753
43102692
43102694
43102696
43102697
43102699
43104599
43106743
43110989
43110994
43111848
43111852
43111855
43111856
43111857
43111858
43111859
43111862
43111863
43111865
43111866
43111867
43111868
43111871
43111872
43111873
43111874
43111875
43111876
43111877
43111878
43111879
43111880
43111881
43111882
43111883
43111885
43111886
43111887
43112835
43112838
43113170
43113174
43113195
43113210
43113243
43113254
43113255
43113256
43113258
43117310
43117314
43117315
43117325
43117339
43117340
43117344
43117393
43117395
43117399
43117400
43117401
43117402
43117408
43117409
43117410
43117411
43117494
43117498
43117499
43117500
43117501
43117502
43117503
43117504
43117506
43117507
43117508
43117509
43117510
43117511
43117532
43117536
43117538
43117541
43117637
43117786
43117787
43117789
43117790
43117791
43117792
43117793
43117794
43117796
43117797
43117798
43117799
43117800
43117802
43117803
43117804
43117956
43117957
43117958
43117959
43117962
43118375
43118383
43118388
43118398
43118407
43118412
43118415
43118426
43118429
43118448
43118454
43118456
43118458
43118469
43118478
43118483
43118486
43118494
43118496
43118497
43118498
43118499
43118500
43118501
43118502
43118503
43118504
43118505
43118506
43118507
43118508
43118509
43118510
43118517
43118518
43118519
43118520
43118521
43118522
43118523
43118524
43118525
43118526
43118527
43118528
43118529
43118530
43118531
43118532
43118533
43118534
43118535
43118536
43118537
43118904
43118905
43118906
43118907
43121345
43121354
43121356
43121358
43121379
43121904
43124906
43128117
43130012
43130017
43130019
43130022
43130029
43130064
43145953
43147456
43152727
43163565
43167633
43167692
43167722
43167856
43167857
43167859
43167902
43167903
43170867
43174750
43174789
43175034
43176820
43177213
43177638
43177640
43178614
43179782
43179964
43179965
43179969
43180885
43180991
43180992
43180993
43186932
43187849
43194087
43194234
43194235
43194236
43194241
43194242
43194243
43194244
43194245
43194246
43194247
43194248
43194249
43194251
43194252
43194253
43194254
43194255
43194256
43194257
43194258
43194259
43194260
43194261
43194262
43194263
43194264
43194265
43194266
43194268
43194269
43194270
43194271
43194272
43194273
43194274
43198010
43198011
43201662
43201672
43201674
43208875
43215260
43215261
43216990
43217004
43217172
43218595
43218596
43221640
43224602
43224603
43224604
43224605
43224606
43224607
43224608
43224609
43224610
43224611
43224612
43224613
43224614
43224615
43224616
43224617
43224618
43224619
43224620
43226383
43226384
43229520
43230237
43232509
43238591
43238634
43238821
43245362
43245363
43247299
43249153
43249154
43249155
43249163
43249164
43249165
43249166
43249167
43249190
43249191
43249192
43249193
43249794
43249854
43249855
43249856
43250782
43250835
43250837
43250844
43250846
43250885
43255298
43260583
43260585
43260588
43260589
43262049
43263353
43263357
43263376
43263391
43263392
43264206
43264207
43266285
43266294
43268893
43272373
43272377
43272378
43272429
43272430
43272431
43272432
43272434
43272435
43272436
43272437
43272438
43272439
43272440
43272441
43272442
43272447
43272448
43272452
43272454
43272455
43272500
43272503
43272538
43272543
43272544
43272545
43273368
43282007
43282021
43282023
43290920
43291276
43291364
43291756
43292719
43300910
43300911
43315306
43315307
43315773
43316229
43316235
43321816
43321837
43324018
43324026
43324269
43324328
43324360
43324379
43324383
43327871
43328347
43328348
43328349
43328350
43328351
43328352
43328353
43328354
43328355
43328356
43328357
43328358
43328359
43328360
43328361
43328362
43328363
43328364
43328365
43328366
43328367
43328368
43328369
43328370
43328371
43329216
43344015
43351531
43353586
43358047
43358051
43358070
43360127
43360129
43360130
43360131
43360132
43360134
43360135
43365950
43373393
43375638
43376218
43377137
43377138
43377145
43381741
43382414
43382421
43385097
43388758
43389701
43391094
43392328
43392329
43392330
43392331
43392345
43392347
43401739
43405515
43405783
43405795
43406022
43407682
43411528
43411535
43411536
43411537
43411538
43411539
43411540
43411541
43411542
43411543
43411544
43412296
43412297
43412298
43412427
43412431
43412432
43412433
43412434
43414794
43416066
43416068
43416359
43416361
43416363
43416364
43416365
43416366
43416367
43416368
43416369
43427871
43430737
43430838
43431449
43431685
43432074
43432075
43432888
43434886
43434897
43442994
43443228
43444092
43445766
43445775
43445776
43449054
43449639
43449647
43452635
43454301
43455234
43458962
43462934
43463774
43464178
43466912
43466942
43470066
43470070
43471355
43472175
43475566
43475568
43475650
43475928
43478248
43478249
43478251
43478252
43478253
43478254
43478256
43478257
43478258
43478260
43478261
43478263
43478265
43478266
43478267
43478268
43478269
43478270
43478271
43478272
43478273
43478274
43478279
43478280
43478288
43478292
43478296
43479516
43479812
43481080
43481081
43481387
43482183
43485607
43487298
43487380
43487384
43487410
43487423
43490229
43490232
43490303
43490304
43490345
43490347
43490348
43490349
43490350
43490351
43490352
43490353
43490354
43490355
43490356
43492365
43492367
43492369
43492370
43492371
43492372
43492373
43492374
43492375
43492378
43492450
43492452
43492474
43492479
43492482
43492483
43492484
43492485
43492486
43492487
43492488
43492489
43492490
43492491
43492492
43492497
43493009
43493079
43494519
43495536
43495857
43495858
43496804
43505272
43505273
43505334
43505335
43505336
43505338
43505339
43505340
43505341
43505342
43505343
43505344
43505345
43507063
43507064
43507065
43507131
43507404
43507480
43509473
43509474
43509475
43509855
43510079
43510150
43510508
43510509
43510515
43510541
43512225
43513751
43513755
43513935
43513937
43516973
43517395
43517448
43517449
43517451
43517452
43517453
43517454
43517479
43517481
43517501
43517502
43517503
43517504
43517922
43520701
43520704
43522808
43522823
43522830
43525899
43526424
43526427
43526428
43526430
43526432
43527681
43527682
43527683
43527684
43527685
43527691
43527692
43527693
43527695
43527699
43527700
43527701
43527702
43530842
43530849
43530853
43530855
43530856
43530858
43530860
43530862
43530865
43530868
43530871
43530883
43530885
43530888
43530890
43530893
43530895
43530900
43530902
43530915
43530917
43530918
43530940
43532037
43532150
43532156
43532157
43532158
43532159
43532160
43532161
43532162
43532163
43534160
43535566
43537435
43538325
43540079
43544231
43545067
43551756
43551757
43551758
43551759
43551760
43551761
43551762
43551763
43551764
43551765
43551766
43551767
43551768
43551769
43551770
43551771
43551772
43551774
43551776
43551777
43551807
43551808
43551809
43551810
43551811
43551812
43551813
43551814
43551815
43551816
43551943
43552356
43552357
43552358
43552359
43552360
43552361
43552362
43552363
43552676
43557294
43557636
43559539
43565962
43565969
43566907
43569723
43569725
43569727
43569735
43569739
43572041
43572044
43572046
43572048
43572572
43574324
43574325
43576261
43576262
43576263
43576264
43576266
43582544
43582545
43582546
43582567
43582568
43582569
43582570
43582571
43583609
43583610
43583611
43583612
43583613
43583614
43583615
43583616
43584289
43584361
43584379
43584384
43585613
43591656
43599979
43600014
43600016
43600017
43600121
43600394
43600396
43600405
43601508
43603987
43603988
43603989
43603990
43603991
43603992
43603993
43603994
43603995
43603996
43603997
43603998
43606097
43606542
43614424
43614429
43617375
43619358
43625171
43625205
43628741
43629105
43630759
43630760
43630761
43630762
43630763
43630764
43630765
43630766
43630767
43630768
43630769
43630770
43630774
43630775
43630776
43630777
43630778
43630779
43630780
43631029
43631030
43631032
43631033
43631034
43631036
43631830
43631831
43631832
43631833
43631834
43631835
43631836
43631837
43631838
43631839
43631840
43631841
43631842
43631843
43631844
43631845
43631846
43633557
43635999
43636000
43637070
43637083
43637091
43638590
43638591
43638612
43644439
43644440
43644441
43644442
43644443
43644745
43646163
43646174
43646177
43646307
43649736
43649738
43650513
43650695
43651765
43652238
43654235
43654634
43654637
43655720
43655727
43655775
43665689
43665694
43667498
43667502
43667503
43667504
43667505
43667506
43667507
43667508
43667509
43667510
43667511
43667513
43667515
43667516
43667517
43667522
43667523
43667528
43669027
43669040
43669048
43669052
43669064
43669097
43670410
43670411
43670412
43670413
43670414
43670416
43670418
43670419
43670502
43670503
43670504
43670506
43670509
43670511
43670516
43670517
43675516
43675519
43675522
43675527
43675530
43675533
43675536
43675540
43675541
43675542
43675616
43675854
43675864
43675865
43675876
43677170
43677171
43677411
43677414
43677418
43677420
43677421
43677424
43677426
43677428
43677430
43677432
43677434
43677436
43677438
43677440
43677442
43677517
43677625
43677683
43677684
43678431
43679098
43679099
43679100
43679101
43679102
43679103
43679104
43679105
43679106
43679107
43679108
43679109
43679110
43679111
43679112
43679113
43681685
43681789
43684103
43684125
43684126
43686625
43688455
43695651
43695708
43695817
43695888
43707768
43711251
43711252
43711253
43711442
43711446
43711521
43711522
43711523
43711733
43711735
43711937
43714191
43714192
43716397
43717009
43718736
43718737
43718747
43718766
43720138
43720142
43720144
43723032
43724277
43724355
43724380
43724397
43724459
43724539
43724557
43724562
43724566
43724571
43724577
43724579
43724673
43724677
43724850
43724851
43724853
43724854
43724942
43725517
43725553
43725602
43725603
43725613
43735806
43735839
43735846
43738483
43741317
43741326
43741330
43745012
43745013
43745026
43745035
43747715
43748714
43748715
43749029
43749031
43749032
43749390
43755623
43763516
43770273
43772439
43772442
43772445
43772447
43772450
43773777
43781693
43781711
43781724
43781726
43781728
43781729
43781730
43781733
43781735
43781738
43781739
43781742
43781747
43782581
43783050
43783172
43783173
43783174
43783175
43783176
43783177
43783178
43783179
43783180
43783181
43783182
43783183
43783184
43783185
43783186
43783187
43783188
43783189
43783190
43783191
43783353
43783356
43783357
43783358
43783359
43783368
43783369
43783370
43783371
43783372
43783374
43783375
43783376
43783378
43783379
43783380
43783381
43783382
43783383
43783384
43783385
43783386
43783387
43783388
43783389
43783390
43783391
43783993
43784582
43784679
43784761
43790030
43790041
43790068
43790069
43798861
43798862
43798863
43798864
43798865
43798866
43798867
43798868
43798869
43798870
43798871
43798872
43798873
43798874
43798875
43798879
43800224
43801806
43801819
43804002
43805070
43805387
43805388
43805389
43805390
43805655
43806977
43806978
43806979
43806981
43806992
43806993
43806996
43807010
43807011
43807021
43807022
43807026
43807096
43811917
43811944
43812478
43812483
43814967
43815415
43815427
43816415
43821611
43822017
43822018
43822019
43822020
43822024
43822025
43822026
43822027
43822031
43822032
43822033
43823473
43823851
43825584
43828128
43828130
43828131
43828133
43828135
43828151
43828152
43828154
43828155
43828555
43828689
43828692
43828870
43828877
43828887
43828892
43828905
43828917
43828920
43828926
43828929
43829775
43833279
43833299
43833300
43834933
43834934
43836720
43836721
43836722
43836723
43836724
43836725
43836726
43836727
43836729
43836732
43836734
43836736
43836738
43836740
43836742
43836744
43836746
43837653
43837654
43837655
43837656
43837657
43837658
43837659
43837661
43837662
43837663
43837664
43837666
43839405
43839406
43839410
43839413
43839415
43841552
43841553
43841555
43841556
43841558
43841559
43841563
43841564
43841565
43841566
43841567
43841569
43841570
43841571
43841573
43842777
43848420
43848421
43848422
43848423
43848424
43848425
43848432
43848440
43848441
43848442
43848443
43848449
43848451
43848452
43848458
43848459
43848460
43848461
43848467
43848468
43848469
43848470
43848475
43848476
43848477
43848481
43848482
43848483
43848488
43848489
43848983
43848984
43848985
43848986
43849468
43849469
43849470
43849471
43849472
43849473
43849474
43849475
43849476
43849477
43851352
43851354
43852156
43852157
43853329
43853330
43853887
43853888
43853889
43854594
43855549
43855550
43855556
43855557
43855558
43858230
43859209
43859655
43870546
43871072
43873425
43873426
43873427
43873428
43874676
43874678
43874680
43874984
43875791
43879751
43879785
43880162
43880163
43880164
43880165
43880166
43880167
43880168
43880169
43880170
43880171
43880174
43880175
43880176
43880178
43880179
43880180
43880181
43880182
43882015
43882084
43885368
43885472
43885486
43887679
43887680
43887681
43887682
43887683
43887684
43887685
43887686
43898806
43899019
43905584
43905585
43906977
43910522
43910523
43910524
43910525
43910573
43910584
43910585
43910586
43911286
43912224
43912587
43912588
43912589
43912590
43912591
43916729
43921189
43923253
43925420
43925421
43925447
43925448
43925450
43925583
43925585
43925586
43925587
43925588
43934053
43934239
43934241
43934243
43934254
43934258
43934262
43934266
43934269
43934271
43934279
43934284
43934288
43934296
43934306
43934307
43934308
43934309
43934310
43934756
43934757
43935927
43938103
43940936
43940938
43940939
43943894
43943895
43943901
43943905
43943912
43943920
43943922
43944950
43945217
43945218
43945224
43946825
43947081
43948824
43948826
43948827
43948828
43948829
43948831
43949121
43952003
43953985
43953986
43957453
43957484
43959028
43959031
43959058
43959059
43959060
43959061
43959062
43959231
43959232
43959233
43960645
43961354
43963696
43963737
43963742
43963743
43963934
43967623
43967626
43967640
43967810
43967811
43967868
43967900
43968052
43968054
43968055
43968070
43968071
43968072
43968073
43968074
43968075
43968180
43968276
43968290
43968291
43972893
43972963
43972974
43972975
43972976
43972977
43972978
43972979
43972980
43972981
43972982
43972983
43972984
43972985
43973219
43973459
43973462
43975368
43979927
43979928
43979929
43979959
43980173
43980201
43980203
43980568
43980576
43980580
43980622
43980704
43980994
43981129
43981180
43981816
43989215
43989223
43993278
43993604
43993609
43993610
43993615
43993619
43993635
43993640
43993659
43993664
43993665
43993666
43993667
43993673
43993675
43993676
43995563
43999748
43999749
44001465
44002396
44003234
44003235
44003482
44008143
44008236
44008237
44008238
44008239
44008240
44008241
44008242
44008243
44008244
44008245
44008246
44008247
44008248
44008249
44008250
44008251
44008252
44008253
44008254
44008255
44008256
44008257
44008258
44008259
44008260
44008261
44009443
44009657
44015970
44015971
44015972
44019257
44020252
44020815
44020816
44021592
44021593
44021709
44021740
44030975
44031061
44031095
44031096
44031100
44032324
44040232
44040286
44040287
44040288
44040292
44040353
44040365
44040376
44040390
44040435
44040436
44040460
44040469
44040485
44040486
44040487
44040493
44040522
44040523
44040554
44040555
44040556
44040557
44040558
44040559
44040560
44040561
44040562
44040586
44040593
44040594
44040603
44040605
44040606
44040607
44040741
44040747
44040762
44048041
44048404
44048405
44048406
44048430
44048593
44048672
44048739
44048815
44048816
44048817
44048824
44048866
44048907
44048908
44049411
44049447
44051543
44051544
44051545
44051546
44051547
44051548
44051549
44051550
44051551
44055736
44059008
44059009
44059010
44059012
44062768
44062770
44062771
44064948
44064949
44064950
44064951
44064953
44065041
44065042
44070114
44070117
44077934
44077935
44077936
44077937
44077938
44077939
44077940
44077941
44077942
44077943
44077944
44077945
44077946
44077947
44077948
44077949
44077950
44077951
44077952
44077953
44077958
44078856
44078857
44078858
44078867
44078868
44078948
44078949
44078950
44081487
44084126
44085298
44085316
44085318
44089745
44089749
44089751
44089767
44089798
44090432
44094877
44094878
44095560
44100175
44101508
44101509
44101910
44101930
44102007
44102016
44102056
44104765
44106541
44106914
44108577
44113248
44114559
44116661
44117752
44117782
44117786
44117827
44119692
44119693
44119694
44119695
44119697
44119698
44119699
44119700
44121110
44121111
44121112
44121113
44121114
44121115
44121116
44121117
44121118
44121119
44121120
44121121
44121122
44121123
44121124
44121125
44121126
44121127
44121128
44121129
44121130
44121131
44121132
44121133
44121134
44121135
44121136
44121137
44121138
44121139
44121140
44121141
44121142
44121143
44121144
44121145
44121773
44127366
44127367
44127368
44127369
44127370
44127372
44127373
44127374
44127375
44127376
44127377
44127378
44127379
44127380
44127381
44127383
44127391
44127392
44127393
44127394
44127395
44127396
44127397
44129732
44129828
44129830
44133631
44138079
44139603
44139612
44139613
44139685
44139892
44143045
44144932
44144980
44144982
44145017
44145018
44145023
44145060
44145072
44149023
44154109
44156034
44156035
44156036
44157150
44157152
44157153
44157168
44157197
44157225
44157226
44157227
44157228
44157229
44157230
44157231
44157232
44157233
44157381
44157440
44157465
44157466
44157467
44157469
44157470
44158500
44159677
44159678
44159683
44163024
44163028
44164409
44165322
44165324
44165325
44165326
44165327
44165328
44165329
44165330
44165331
44165332
44165333
44165334
44165335
44165336
44165337
44165338
44165340
44165341
44165342
44165344
44168988
44168989
44168990
44168991
44168992
44168993
44168994
44170649
44171755
44172139
44172140
44172141
44172142
44172143
44172144
44172145
44172146
44172147
44172148
44172963
44172964
44172965
44174984
44174987
44174990
44174991
44175037
44175039
44176055
44177416
44179967
44180662
44187088
44187105
44187560
44187563
44187572
44187574
44187575
44187584
44187597
44187757
44188163
44195342
44195343
44199362
44199372
44199373
44199374
44199375
44199376
44199379
44199381
44199382
44199383
44199384
44199385
44199548
44199552
44199592
44210079
44210148
44210166
44210167
44210172
44213628
44213641
44213678
44213679
44217895
44218350
44218353
44218359
44218834
44220145
44221863
44221868
44221978
44221981
44221982
44223734
44226028
44226029
44226030
44226031
44232087
44234662
44239375
44239378
44239387
44239969
44239976
44239977
44239988
44239989
44241174
44241176
44241181
44242202
44249625
44250942
44251366
44251367
44251368
44251369
44254220
44254912
44254916
44254992
44256510
44256511
44256513
44256514
44256515
44256516
44256517
44256518
44256519
44256520
44256825
44257257
44260180
44260454
44260456
44260484
44260491
44260512
44261358
44261359
44261361
44261363
44261364
44261365
44262172
44262810
44264408
44264413
44264482
44264497
44264498
44264500
44264502
44264801
44266032
44266173
44266194
44266282
44266286
44266634
44266790
44267275
44267284
44267338
44267339
44267340
44267341
44267342
44267343
44267344
44267346
44267348
44267349
44267350
44267352
44272451
44274327
44278147
44282491
44282683
44283157
44283596
44283600
44285059
44285061
44285063
44285065
44285066
44285069
44285071
44285073
44290409
44290425
44290440
44290441
44290442
44290443
44290444
44290445
44292317
44292323
44297066
44297068
44303144
44303158
44303162
44305656
44305657
44305661
44305754
44305764
44307503
44309504
44309541
44313263
44313264
44313265
44313266
44313267
44313268
44313269
44314200
44316126
44318912
44322189
44322194
44322196
44322520
44323233
44323234
44331310
44331311
44331316
44331321
44331323
44331324
44331325
44331326
44331329
44331330
44331331
44334321
44337009
44338336
44340377
44346028
44346032
44353314
44353318
44353584
44353589
44353597
44353598
44354186
44358930
44358979
44359041
44359079
44359135
44359136
44359397
44369817
44369820
44369822
44369825
44369828
44369833
44369834
44372056
44372680
44372682
44373388
44373389
44373391
44375493
44375500
44375501
44375510
44375511
44375518
44375519
44375520
44375528
44375579
44375580
44375582
44375583
44375584
44382798
44382800
44383177
44384360
44384362
44384364
44391220
44391770
44403335
44414725
44414735
44414764
44414852
44414858
44414868
44414939
44415036
44415051
44415114
44415115
44415117
44415143
44415144
44415166
44417096
44417130
44417133
44417137
44417729
44417733
44417734
44417736
44417799
44417800
44418088
44419642
44419731
44425303
44425427
44425428
44431812
44431813
44431913
44432959
44434452
44436493
44436494
44436495
44436496
44436497
44436503
44438820
44438822
44438823
44441335
44443592
44443599
44443640
44443955
44444681
44444682
44444683
44444686
44444687
44444688
44444690
44444691
44444692
44444693
44444695
44447095
44447096
44447098
44448178
44448179
44448180
44448181
44448183
44448184
44448185
44448186
44448187
44448188
44448189
44448190
44448191
44448192
44448217
44448218
44448219
44448220
44448221
44448222
44448223
44448224
44448225
44448226
44448227
44448228
44448229
44448230
44448454
44449737
44450449
44451862
44452359
44456933
44456934
44456937
44456940
44456941
44456943
44456944
44456948
44456949
44456951
44456952
44456953
44456955
44456956
44456957
44456958
44456959
44457978
44457980
44463594
44464812
44464992
44464995
44467291
44467292
44467293
44467497
44467505
44467847
44467848
44467849
44467850
44467851
44467852
44467853
44467854
44467855
44467856
44467857
44467858
44467859
44467860
44473312
44475940
44476585
44478150
44478152
44478153
44478154
44478155
44478156
44478157
44478158
44478159
44480088
44480131
44480132
44480133
44480134
44480135
44480136
44480137
44480138
44480139
44480140
44480141
44480142
44480143
44480144
44480145
44480146
44480148
44480170
44481107
44481108
44486401
44493607
44493608
44496804
44498043
44498538
44498543
44498950
44498951
44502531
44502532
44502533
44504739
44506671
44506672
44506673
44506674
44508467
44508470
44508474
44509578
44509579
44509580
44509581
44509582
44509584
44509585
44510122
44510124
44510125
44510126
44511774
44511775
44511790
44511791
44511792
44511793
44511794
44511795
44511796
44511797
44511798
44511799
44511800
44511801
44511802
44511803
44511804
44511805
44511806
44512496
44512497
44514145
44515742
44515743
44515744
44518792
44522418
44522499
44522500
44522501
44527225
44531944
44538414
44539931
44540239
44540644
44540671
44540677
44540718
44541341
44544318
44544334
44544335
44544336
44544339
44548479
44549660
44549661
44549664
44549866
44549867
44554419
44567038
44567507
44567508
44567511
44569870
44569874
44569881
44569883
44569884
44569889
44569892
44569903
44569908
44569910
44569916
44569918
44571200
44578694
44580644
44581060
44581065
44581122
44581123
44584456
44584769
44584772
44584775
44584790
44585307
44585857
44585858
44585860
44585861
44585865
44588492
44588504
44588505
44588541
44588542
44588543
44588544
44588545
44588546
44588582
44588583
44588584
44588655
44588656
44588657
44588658
44589201
44589282
44589290
44591679
44591680
44591681
44591682
44591691
44591695
44591698
44591703
44591705
44591714
44591716
44591719
44591720
44591726
44591728
44591729
44591731
44591737
44595182
44596270
44596283
44598968
44599446
44599954
44600136
44600145
44600148
44600151
44600154
44600157
44602492
44602835
44602837
44604715
44604719
44604720
44604722
44604725
44604731
44604736
44604737
44604738
44604741
44604742
44604749
44604750
44604752
44604753
44604754
44604755
44604756
44604757
44604867
44607526
44607527
44607528
44607529
44607530
44607531
44607532
44609276
44609580
44611774
44612382
44614241
44614242
44614243
44614244
44614245
44614254
44614255
44614256
44616615
44616616
44617110
44617111
44617112
44617141
44621610
44622461
44624386
44624587
44624588
44624589
44624590
44624591
44624592
44624593
44624594
44624595
44624596
44624604
44624605
44624611
44624612
44624613
44624614
44624615
44624901
44624905
44624906
44624910
44624911
44624971
44624972
44625799
44625867
44628245
44628437
44628438
44628440
44628442
44628443
44628951
44628955
44629960
44630271
44634518
44635429
44635430
44635803
44635804
44636330
44637026
44637029
44637126
44638039
44638613
44638614
44638677
44642960
44642961
44642962
44642963
44642964
44642965
44642966
44642967
44642968
44642969
44642970
44642971
44642972
44642973
44642974
44642975
44642976
44642978
44642979
44642980
44642981
44644020
44644095
44644097
44644098
44644140
44644142
44644143
44644144
44644145
44644146
44644147
44644148
44644149
44644150
44646196
44646197
44646551
44650404
44650405
44650406
44650427
44650445
44650449
44650450
44650601
44651020
44652997
44653001
44655061
44655062
44655372
44655375
44655376
44655377
44655379
44655381
44655382
44655384
44655385
44655386
44655387
44655388
44662128
44662129
44662130
44662131
44662172
44662187
44662272
44662515
44664163
44664165
44664166
44664173
44665702
44667973
44668035
44668036
44668037
44668040
44668041
44668043
44668280
44668390
44668392
44668896
44668905
44668994
44669038
44669246
44669295
44670055
44670056
44670485
44670487
44670488
44670489
44670490
44670491
44670492
44670493
44670494
44670495
44670496
44670497
44670498
44670499
44670500
44670505
44670785
44670786
44670899
44670902
44671163
44671164
44671201
44671205
44672724
44672858
44672862
44672869
44672870
44672876
44672969
44672973
44673012
44673281
44673327
44673329
44673332
44673334
44673357
44673365
44673366
44673401
44673418
44673532
44675432
44676147
44676151
44676152
44676899
44684950
44686415
44686962
44687528
44687529
44687764
44697875
44697876
44699331
44701007
44701137
44701139
44701141
44701143
44701144
44701145
44701147
44701149
44701151
44701153
44701155
44701157
44701176
44701178
44701220
44701222
44701224
44701249
44701277
44701306
44701339
44701353
44701360
44701361
44701367
44703274
44704819
44704820
44704821
44704822
44711337
44712655
44712666
44714738
44714739
44714740
44714741
44715656
44716239
44716247
44716313
44716326
44716556
44716573
44716586
44719347
44719793
44721334
44721999
44723704
44723805
44723844
44723845
44723846
44723847
44723848
44723849
44723850
44723851
44723852
44723853
44723854
44723855
44723856
44723857
44723858
44723859
44723860
44723861
44723862
44723863
44723864
44723865
44723866
44724822
44736187
44736189
44736191
44736193
44737778
44737779
44737781
44737782
44739033
44739034
44739035
44739036
44739226
44739229
44739544
44739545
44739557
44739558
44739569
44739572
44743308
44743310
44744926
44745717
44747050
44747679
44751031
44751032
44751034
44751035
44751036
44751038
44751039
44751040
44751041
44751042
44751045
44751046
44751047
44751048
44752177
44752805
44753411
44753412
44755036
44757871
44757897
44757922
44758428
44758430
44760051
44760292
44760940
44761115
44761391
44761412
44762485
44762486
44762686
44762881
44762913
44764798
44764819
44764820
44764821
44764822
44764823
44764824
44764825
44764826
44764827
44764828
44764829
44764830
44764831
44765961
44765963
44765965
44765967
44766982
44766983
44766984
44766985
44766986
44766987
44767993
44767994
44769679
44769680
44769689
44769691
44769692
44769693
44769696
44769697
44769698
44769699
44769700
44769702
44769740
44771542
44772884
44775101
44777599
44779363
44781066
44784568
44786401
44787130
44787748
44788068
44788097
44788147
44788148
44788241
44788750
44790013
44790061
44790074
44790256
44790260
44792239
44792431
44792671
44792672
44792673
44792674
44792677
44792678
44792679
44792680
44792681
44792682
44792684
44792685
44792686
44792687
44796340
44799182
44799264
44799265
44799597
44799598
44799599
44799626
44802374
44802375
44802376
44802836
44802837
44802906
44802907
44802908
44802909
44802910
44802911
44802920
44804150
44805012
44805013
44812645
44820486
44821250
44821335
44821338
44828456
44828457
44828458
44830188
44831955
44831987
44831988
44831989
44831990
44832939
44833529
44833867
44833868
44833869
44833870
44833871
44833872
44833874
44833875
44833876
44833877
44833878
44833879
44833880
44833881
44833882
44833883
44833884
44833885
44833886
44833887
44833888
44833889
44833890
44833891
44833892
44833893
44833894
44833895
44833896
44833897
44833898
44834688
44839381
44841619
44841770
44841900
44846750
44847335
44847336
44850066
44850067
44850239
44850241
44851933
44851934
44851935
44851936
44851938
44851939
44851941
44851943
44856667
44856750
44856770
44856796
44856834
44856835
44862196
44862197
44863735
44863737
44863739
44863853
44863855
44863857
44863860
44863862
44863864
44863866
44863869
44863871
44863873
44863875
44863877
44865364
44865365
44865366
44865367
44868583
44874765
44874802
44874817
44874818
44874904
44874908
44874911
44874918
44874973
44874982
44874984
44875052
44875087
44875514
44875515
44875663
44877184
44877188
44877210
44877252
44877313
44877314
44877319
44877346
44877393
44877395
44877404
44877454
44877474
44877476
44877477
44877478
44877479
44877480
44877481
44877499
44877628
44877632
44877633
44877648
44877662
44877686
44877695
44877704
44877707
44877710
44877718
44877809
44877828
44877858
44877868
44877879
44877889
44877908
44878152
44888661
44890860
44890871
44890872
44892066
44897869
44897888
44897930
44897948
44897972
44898015
44898089
44898090
44898154
44898155
44898719
44915741
44915742
44916489
44916541
44916689
44916737
44916984
44918563
44918564
44918565
44921029
44921030
44921031
44921035
44924693
44926496
44926497
44926498
44929603
44929609
44929613
44929614
44929615
44929617
44929625
44929630
44929636
44929638
44929640
44930400
44931242
44935897
44935904
44935907
44936111
44936124
44936146
44936147
44936419
44936421
44937986
44937987
44937988
44937989
44937990
44937991
44937993
44937994
44937996
44938349
44938350
44938351
44938352
44938353
44938354
44938356
44938358
44940851
44940854
44943506
44943538
44944253
44944256
44944258
44944261
44944265
44944957
44944958
44944959
44946953
44950691
44950692
44950694
44950695
44950696
44950697
44950698
44950699
44950700
44950701
44950702
44950703
44950704
44950705
44950706
44950707
44950708
44950709
44950710
44950711
44950712
44950713
44950714
44950715
44950716
44955975
44955976
44963270
44965669
44965680
44965694
44965794
44965861
44965862
44968377
44968378
44968379
44970986
44972453
44972748
44972753
44972755
44972756
44972758
44972759
44972760
44972761
44972762
44972763
44972765
44972766
44972767
44972768
44972770
44972772
44972774
44972776
44972778
44972816
44972817
44972818
44972819
44973217
44973218
44973219
44973220
44973274
44973275
44974177
44974292
44979801
44984997
44984999
44985002
44985007
44985210
44985211
44985212
44986183
44986192
44986194
44986204
44986209
44986217
44986222
44986228
44986230
44986232
44986250
44986252
44986283
44986301
44986369
44994826
44994827
44994829
44994830
44994831
44994832
44994833
44994834
44994836
44994837
44994838
44994839
44994840
44994843
44994845
44994931
44994932
44994933
44994934
44994987
44994988
44994989
44994990
44994991
44995009
44997815
44997816
44997817
44997818
44997820
44997821
44997823
44997824
44997825
44997826
44997827
44997828
44997829
44997830
44997831
44997832
44997833
44997834
44997835
45001044
45001049
45001116
45001313
45001767
45001819
45001820
45001821
45001844
45003234
45003768
45003769
45003770
45003771
45004196
45007192
45007501
45007503
45007505
45007507
45007509
45007511
45007513
45007515
45007519
45007520
45007522
45007525
45007529
45007651
45007654
45007656
45007659
45007764
45007765
45009625
45009646
45009717
45009718
45009719
45009720
45013716
45013739
45014149
45019455
45019556
45019596
45019739
45019818
45020106
45020540
45023510
45024510
45026914
45026915
45027752
45027753
45027754
45027755
45027756
45031121
45031127
45032357
45036133
45036134
45037433
45037434
45037470
45037471
45037472
45037474
45037475
45037476
45037521
45037522
45037556
45037565
45037566
45037577
45037596
45037635
45037636
45037749
45037751
45037820
45037884
45037887
45037953
45037954
45037955
45037981
45038067
45038069
45038070
45038071
45038072
45038073
45043916
45043917
45043918
45043919
45043920
45043921
45044182
45044183
45044184
45044185
45044186
45044199
45044200
45046936
45054254
45054255
45058194
45058620
45059764
45062910
45062911
45062912
45062913
45062916
45062917
45063154
45065551
45067063
45068895
45068962
45068963
45068997
45068998
45069041
45073122
45073127
45073128
45073129
45073130
45073131
45073132
45073133
45073140
45078795
45078796
45078797
45082025
45082054
45082435
45082442
45083447
45083894
45084964
45085068
45085069
45085070
45085071
45085072
45085076
45085280
45085293
45085300
45085301
45085302
45087229
45087230
45087231
45087232
45087233
45087234
45087235
45087236
45088181
45089487
45089488
45089489
45089490
45089491
45089492
45089494
45089495
45089504
45089505
45089506
45089507
45089508
45089509
45089510
45089511
45089512
45089828
45089829
45089841
45089842
45089843
45091912
45091913
45091914
45091915
45091916
45091917
45091918
45091919
45091920
45091921
45091922
45091923
45091924
45091925
45091926
45091927
45091928
45091929
45091930
45091932
45091933
45091934
45091935
45091936
45091937
45093449
45093451
45093537
45098728
45103803
45103804
45103806
45103807
45103808
45103811
45107819
45107821
45107823
45107825
45107962
45108009
45108055
45108109
45108157
45108158
45108237
45108356
45108365
45108382
45108402
45108426
45109491
45109499
45110891
45110912
45110913
45110914
45110915
45112463
45112504
45112506
45112649
45114280
45116034
45132546
45132547
45132548
45132549
45132550
45132552
45132555
45132556
45132557
45132558
45132559
45132560
45132561
45132562
45132563
45132564
45133169
45137119
45137124
45137200
45140159
45148518
45148519
45148520
45148521
45148522
45148523
45148524
45148525
45148526
45148527
45148528
45148883
45148884
45148885
45148886
45148887
45148889
45148890
45148891
45148893
45148894
45148895
45148896
45148897
45148898
45148899
45148900
45148901
45148902
45148903
45148904
45148905
45148906
45148907
45148908
45148909
45148910
45148912
45148913
45148914
45148915
45148916
45148917
45148920
45148921
45148922
45148923
45148924
45148925
45148926
45148927
45148928
45148929
45148930
45149053
45149057
45151088
45152492
45154103
45155373
45158675
45158695
45159183
45159184
45161257
45161393
45161394
45162539
45166922
45166978
45167057
45182086
45182088
45182089
45182091
45182094
45182192
45182194
45182196
45182197
45182321
45188364
45188400
45188407
45188408
45188409
45188410
45188889
45191533
45192179
45192180
45192181
45192182
45194228
45199692
45202691
45203346
45203347
45203348
45203350
45203351
45203352
45203354
45203364
45203366
45203372
45203374
45203380
45204590
45206705
45206708
45207551
45208092
45208745
45208746
45209096
45209658
45218654
45218929
45219031
45220728
45220732
45220738
45220744
45220763
45220768
45220769
45220770
45220776
45220777
45220778
45220779
45220782
45220803
45220818
45220820
45220954
45221021
45221029
45221030
45221031
45221032
45221112
45237771
45237774
45237785
45237786
45237791
45237794
45237824
45237833
45237834
45237835
45237841
45237842
45237843
45238124
45239619
45239620
45239921
45244139
45244143
45244332
45248090
45248091
45248092
45248093
45249130
45252623
45253193
45259612
45259614
45259617
45259619
45259620
45259622
45259629
45259631
45259633
45259635
45259637
45259640
45259642
45259644
45259974
45261301
45261302
45261303
45261304
45261305
45268051
45268052
45268054
45268055
45268056
45268076
45268078
45268080
45273752
45274734
45278051
45278073
45279691
45280645
45280962
45280963
45280964
45280965
45280967
45280968
45280981
45281428
45285367
45285369
45285371
45285374
45285379
45285382
45289937
45290581
45290582
45292406
45295250
45295278
45296851
45298132
45300117
45301115
45315321
45315511
45315512
45315513
45315515
45315516
45315517
45315518
45315519
45315573
45315574
45315575
45315576
45315577
45315579
45315580
45315581
45315603
45317535
45317536
45317537
45317538
45317540
45317541
45317542
45317566
45317567
45317568
45317569
45321746
45321748
45324683
45324726
45333124
45333130
45337240
45337241
45337260
45337261
45337264
45337272
45337274
45337276
45337280
45337287
45337295
45337317
45337332
45337333
45337337
45337338
45337339
45337347
45337382
45337383
45337384
45337385
45337386
45337408
45337483
45340767
45340797
45340799
45340801
45340805
45340812
45340814
45340820
45340822
45340826
45340832
45340856
45341577
45341578
45341579
45341584
45341585
45341586
45341587
[truncated: 230,328 more chars]
